# Supplementary material for: A Pregnancy and Childhood Epigenetics Consortium (PACE) meta-analysis highlights potential relationships between birth order and neonatal blood DNA methylation
Source: Commun Biol. 2024 Jan 9;7:66. doi: 10.1038/s42003-023-05698-x (PMC10776586; doi:10.1038/s42003-023-05698-x)
Supplement: Supplementary file 4 — Supplementary Data 1-10 [file 42003_2023_5698_MOESM4_ESM.xlsx]

## Sheet: Supplementary Data 1
Significant DMPs associated with birth order from meta-analysis
cpg	Effect_all	StdErr_all	P_all	adjp_all	Direction	HetISq	HetChiSq	HetDf	HetPVal	Effect_eur	P_eur	adjp_eur	Effect_afr	P_afr	adjp_afr	chr	pos	Relation_to_Island	UCSC_RefGene_Name	UCSC_RefGene_Group
cg09249800	-0.0023	0.0003	9.598e-12	7.24016e-06	+-?-?----?+-?--?---+??	58.2	33.519	14	0.002423	-0.0023576	3.791e-11	1.43465e-05	-0.00202998	0.0595	0.839593	chr1	6341287	Island	ACOT7;ACOT7;ACOT7;ACOT7	Body;Body;Body;Body
cg26262573	0.0078	0.0013	8.309e-10	0.000300227	++++++++++-++++-++-+++	49.1	41.248	21	0.005224	0.00897404	2.87e-11	1.43465e-05	2.43133e-05	0.9956	0.999582	chr7	56516129	S_Shore	LOC650226	TSS200
cg26776957	-0.0028	0.0005	1.27e-09	0.000300227	------------------+-+-	0	14.637	21	0.8407	-0.00273526	1.137e-08	0.000956183	-0.00413249	0.41	0.94534	chr11	73357183	OpenSea	PLEKHB1;PLEKHB1;PLEKHB1;PLEKHB1	TSS200;TSS200;TSS1500;TSS1500
cg26865747	-0.0105	0.0017	1.619e-09	0.000300227	+-?-----------+--?---+	53	40.45	19	0.002855	-0.0102175	5.055e-08	0.00166348	-0.0144644	0.03786	0.815059	chr6	28601377	N_Shore
cg11699125	-0.0023	0.0004	1.99e-09	0.000300227	+---?-----+----+--+---	58.9	48.63	20	0.0003468	-0.00257006	4.481e-10	8.47887e-05	-0.000732522	0.5748	0.965867	chr1	6341327	Island	ACOT7;ACOT7;ACOT7;ACOT7	Body;Body;Body;Body
cg03779117	0.0034	0.0006	2.856e-09	0.000359066	+++++++++++--++++++--+	0	12.461	21	0.9263	0.00355477	1.537e-08	0.000969428	0.00195224	0.2632	0.917484	chr7	57271021	Island
cg09377704	0.0025	0.0004	5.108e-09	0.000440283	++++++++++++----++++--	0	19.099	21	0.5788	0.00247665	6.759e-08	0.00198982	0.00360713	0.02024	0.784476	chr19	7936683	N_Shore
cg04654716	-0.0023	0.0004	5.119e-09	0.000440283	----+----+-+---+-+--+-	27.6	29.026	21	0.1134	-0.0021253	1.945e-07	0.00368029	-0.00176522	0.2636	0.917515	chr5	74162924	S_Shore	FAM169A	TSS1500
cg19539004	0.0017	0.0003	5.253e-09	0.000440283	-+++++++++++-+++++++++	0	18.946	21	0.5886	0.00160956	3.155e-07	0.00509843	0.00156073	0.1056	0.865598	chr22	30643376	S_Shore	LIF	TSS1500
cg12763978	-0.0064	0.0011	7.129e-09	0.000482338	+-?-+------+--+--++---	43.7	35.497	20	0.01761	-0.00670573	3.196e-08	0.00134387	-0.00432489	0.2105	0.904178	chr6	28601519	N_Shore
cg05335315	0.0011	0.0002	7.425e-09	0.000482338	+++++++++-++-+++++-+++	0	18.037	21	0.6467	0.00111579	1.508e-08	0.000969428	0.000280208	0.736	0.981718	chr14	105635708	OpenSea	JAG2;JAG2	TSS1500;TSS1500
cg17328716	0.0056	0.001	7.673e-09	0.000482338	++++++++++-+++++++-+++	33.9	31.786	21	0.06154	0.00650557	3.981e-10	8.47887e-05	-0.000404138	0.8994	0.994071	chr7	56516243	S_Shore	LOC650226	TSS200
cg20534570	0.0023	0.0004	1.494e-08	0.00085693	-+++++-++-+---+++-++-+	36.1	32.853	21	0.04787	0.00222745	4.015e-07	0.00564627	0.00345214	0.01356	0.764256	chr22	41763093	OpenSea	TEF	TSS1500
cg25738326	0.0015	0.0003	1.697e-08	0.00085693	-+++++-+++++-++++-++++	38.5	34.119	21	0.03519	0.00161897	2.845e-08	0.00126665	0.00092996	0.2195	0.906386	chr15	75463903	OpenSea
cg22608655	0.0021	0.0004	1.704e-08	0.00085693	-+++++++++++-+++++++++	21.4	26.724	21	0.1802	0.00204988	4.078e-07	0.00564627	0.00232013	0.0608	0.841137	chr1	154933512	N_Shore	PYGO2	Body
cg15730180	0.004	0.0007	2.033e-08	0.000958483	++++-++++++-++-++++-++	0	19.511	21	0.5524	0.00427603	2.774e-08	0.00126665	0.00343728	0.2341	0.910276	chr7	56551112	N_Shore
cg20014974	0.0026	0.0005	2.26e-08	0.00100283	++++-+++++++++-+-+++-+	0	16.153	21	0.761	0.00268013	7.059e-08	0.00198982	0.00185368	0.3269	0.930675	chr1	8271918	N_Shore
cg26443093	-0.0012	0.0002	2.397e-08	0.00100453	+---+-------++-++--+--	0	17.79	21	0.6623	-0.00114742	8.445e-08	0.00199744	-0.00154611	0.1177	0.871751	chr16	88557209	N_Shore	ZFPM1	Body
cg01649647	-0.0013	0.0002	3.277e-08	0.00130104	+---?--------++-++----	21.4	25.45	20	0.1848	-0.00141678	1.443e-08	0.000969428	-0.000397171	0.7142	0.979769	chr20	35177530	OpenSea	MYL9;MYL9	Body;Body
cg00741634	0.0021	0.0004	3.496e-08	0.00131859	-+++++++++++-+-++-+--+	0	18.788	21	0.5987	0.0020238	9.558e-07	0.0100011	0.00182515	0.1182	0.871815	chr19	19432407	S_Shore	KIAA0892;SF4	Body;TSS1500
cg17675882	0.0008	0.0001	4.29e-08	0.00146047	+++++++-+---+++++-++++	37.3	33.473	21	0.04123	0.000746526	1.422e-06	0.0131253	0.00193095	0.0006487	0.61139	chr20	35374068	N_Shore	NDRG3;NDRG3	5'UTR;5'UTR
cg03122674	0.0068	0.0012	4.42e-08	0.00146047	++++-+++++-++++-++-+++	45.4	38.446	21	0.01142	0.00799048	1.68e-09	0.000211924	-0.00339747	0.5176	0.959579	chr7	56515752	Island	LOC650226	Body
cg15134787	0.0062	0.0011	4.453e-08	0.00146047	++++-++++++++++-++++++	30.9	30.389	21	0.08445	0.00660146	6.272e-08	0.00197796	0.00251702	0.5258	0.960311	chr7	57471759	N_Shore
cg02119982	-0.0003	0	6.408e-08	0.00188262	-++-------+---+-+?---+	3.3	20.675	20	0.4165	-0.000266897	3.575e-08	0.00135291	0.000776791	0.1667	0.890774	chr16	50731412	OpenSea	NOD2	Body
cg22019158	0.0015	0.0003	6.695e-08	0.00188262	+++++++++++-++++--++++	21	26.584	21	0.1851	0.00158557	7.887e-08	0.00198982	0.000464247	0.5909	0.967429	chr1	27926683	N_Shelf	AHDC1	5'UTR
cg14209047	0.0015	0.0003	6.888e-08	0.00188262	++++++++++++++++++-+--	0	19.141	21	0.5761	0.00155097	4.103e-07	0.00564627	0.00198289	0.07642	0.853326	chr19	7933648	Island
cg00703513	0.0019	0.0004	6.893e-08	0.00188262	++++++-++-+--+++++-++-	20.9	26.56	21	0.1859	0.00192832	4.428e-07	0.00587971	0.00138372	0.2026	0.902052	chr8	145925258	N_Shore
cg27535677	-0.0084	0.0016	6.988e-08	0.00188262	+-?-----------+--++--+	47.9	38.387	20	0.007939	-0.0085279	3.493e-07	0.00550783	-0.00810147	0.1396	0.881155	chr6	28601365	N_Shore
cg07340025	-0.0049	0.0009	8.005e-08	0.00208224	-------------+++------	21.4	26.73	21	0.18	-0.00522581	1.389e-07	0.00276657	-0.00450806	0.1181	0.871815	chr5	14926200	OpenSea
cg23626733	-0.0025	0.0005	8.312e-08	0.00209002	+--+----+-+-------+-+-	44.7	37.996	21	0.0129	-0.00277232	2.566e-08	0.00126665	-0.000699013	0.6796	0.976602	chr1	2345398	N_Shore	PEX10;PEX10	TSS1500;TSS1500
cg03829739	0.0076	0.0014	8.842e-08	0.00215157	++++++++++--+++-++-+++	38	33.875	21	0.03737	0.00885031	5.093e-09	0.000550679	-0.0019841	0.7074	0.979012	chr7	56515510	N_Shore	LOC650226	Body
cg01998785	-0.0014	0.0003	1.106e-07	0.00260719	+--+----------------+-	45.8	38.743	21	0.01053	-0.00140048	2.706e-07	0.00466681	-0.000422142	0.7615	0.983557	chr16	55542709	N_Shore	LPCAT2	TSS1500
cg10720000	0.0052	0.001	1.262e-07	0.00287315	++++-++++++++++-++--++	26.2	28.464	21	0.1275	0.0057575	4.085e-08	0.0014723	0.000306204	0.9362	0.996335	chr7	57484635	Island
cg01619846	0.0022	0.0004	1.295e-07	0.00287315	++++++++++++-+++--++++	1.8	21.388	21	0.4355	0.00242408	1.038e-07	0.00231069	-0.000200749	0.8657	0.991834	chr19	4911475	S_Shore	UHRF1;UHRF1	Body;Body
cg22458088	0.005	0.0009	1.449e-07	0.00291249	++++++++++++++++?+-+++	0	13.874	20	0.8368	0.00529381	1.384e-07	0.00276657	0.000412404	0.9078	0.994724	chr12	34458119	OpenSea
cg14654363	-0.0066	0.0013	1.464e-07	0.00291249	+-?-----------+--++--+	46.1	37.129	20	0.01129	-0.00657168	9.302e-07	0.0100011	-0.00701252	0.1262	0.876031	chr6	28601443	N_Shore
cg11953775	-0.0023	0.0004	1.5e-07	0.00291249	---------+----++-++-+-	47.9	40.28	21	0.006875	-0.00223548	1.575e-06	0.0136925	0.000803367	0.6541	0.973754	chr1	207597011	OpenSea
cg06410163	0.004	0.0008	1.504e-07	0.00291249	++++-++++++++-+-++--++	23.2	27.357	21	0.1594	0.00434611	8.426e-08	0.00199744	0.000699429	0.7967	0.986364	chr7	57484637	Island
cg01545223	0.0033	0.0006	1.553e-07	0.00291249	++++++++++--+-+--+-++-	46.4	39.15	21	0.009418	0.00411215	7.461e-10	0.000112941	-0.00243332	0.4629	0.953279	chr19	22801034	Island
cg19155391	0.0047	0.0009	1.564e-07	0.00291249	-++++++++++++++-+--+++	18.1	25.633	21	0.2208	0.00539144	1.946e-08	0.00113298	-0.00147217	0.6299	0.971235	chr7	63505768	N_Shore	ZNF727	TSS200
cg02522760	0.0027	0.0005	1.583e-07	0.00291249	++++++++-++++++++++++-	0	19.682	21	0.5415	0.00264126	1.592e-06	0.0136925	0.00344218	0.04091	0.8169	chr10	103530178	OpenSea	FGF8;FGF8;FGF8;FGF8	Body;Body;Body;Body
cg26911611	0.0029	0.0006	1.7e-07	0.00305328	++?++++++?++?+-?++-+??	17.4	18.149	15	0.2549	0.00308447	2.501e-07	0.004507	0.00101036	0.5738	0.965726	chr7	63360775	N_Shore
cg03759229	-0.0059	0.0011	1.85e-07	0.00320343	+-?-+---------+-?-+---	19.1	23.49	19	0.2164	-0.00660961	4.86e-08	0.00166348	8.96285e-05	0.9846	0.999074	chr6	28601417	N_Shore
cg07970948	-0.0027	0.0005	1.9e-07	0.00320343	-+-+-------+----------	19.7	26.138	21	0.2012	-0.00261821	2.238e-06	0.0162873	-0.004036	0.03648	0.813215	chr7	149543165	OpenSea	ZNF862	Body
cg11586570	0.0048	0.0009	1.911e-07	0.00320343	+++++++++-+++++-++-+++	19.4	26.039	21	0.205	0.00556956	2.815e-08	0.00126665	-0.00401234	0.1771	0.894955	chr7	63498133	Island
cg10578387	0.0017	0.0003	2.404e-07	0.00394225	++++-+-++-++--++++++--	0	20.824	21	0.4697	0.00166114	2.337e-06	0.0163779	0.00312502	0.003003	0.692802	chr13	28489475	N_Shelf
cg04332373	0.0016	0.0003	2.528e-07	0.00405739	+++++++-++++++-+--++--	38.7	34.241	21	0.03414	0.00154118	1.718e-06	0.0145572	-0.000756877	0.5917	0.967524	chr4	15779642	N_Shore	CD38	TSS1500
cg02791145	0.003	0.0006	2.582e-07	0.00405772	+++++++++-++-+-++-++++	0	18.783	21	0.5991	0.00288051	4.121e-06	0.0229344	0.00257928	0.1866	0.897105	chr11	50220426	OpenSea
cg14155058	0.0015	0.0003	2.756e-07	0.00424278	-++++++++++--+++-+-++-	0	19.553	21	0.5497	0.00158339	5.732e-07	0.00723066	0.00038896	0.7349	0.981574	chr9	134113929	OpenSea
cg04264075	0.0017	0.0003	2.823e-07	0.004259	-+++-+-+++--++++++++++	0	20.348	21	0.4993	0.0015771	1.055e-05	0.0356812	0.00267309	0.005176	0.715974	chr19	51876470	OpenSea	NKG7	TSS1500
cg01193064	0.0016	0.0003	3.041e-07	0.00449794	-+++++-++-+++++++-+-+-	39.9	34.961	21	0.02851	0.00150804	4.98e-06	0.025641	0.00191332	0.0754	0.852359	chr21	44494722	Island	CBS	5'UTR
cg22497095	-0.0066	0.0013	3.495e-07	0.00507004	+-?-----------+--++--+	45.7	36.803	20	0.01235	-0.00649406	3.543e-06	0.02095	-0.00643346	0.1512	0.885343	chr6	28601375	N_Shore
cg21066685	-0.0027	0.0005	3.776e-07	0.00537432	?????-+????????--?-???	0	2.084	4	0.7202	-0.00258301	1.856e-06	0.0152351	-0.0041557	0.05971	0.839769	chr1	207924376	N_Shore	CD46;CD46;CD46;CD46;CD46;CD46;CD46;CD46	TSS1500;TSS1500;TSS1500;TSS1500;TSS1500;TSS1500;TSS1500;TSS1500
cg01922095	0.0031	0.0006	4.045e-07	0.00565057	-+++?++++++-+-+++-++++	16.5	23.946	20	0.2447	0.00330997	4.046e-07	0.00564627	0.00182393	0.4367	0.948866	chr7	56516309	S_Shore	LOC650226	TSS1500
cg26105076	0.0036	0.0007	4.4e-07	0.0059487	+++++++++++++-+-?+--++	22.6	25.835	20	0.1713	0.00413809	3.405e-08	0.00135291	-0.00268476	0.3645	0.937973	chr7	63561037	Island
cg21042248	0.0033	0.0007	4.478e-07	0.0059487	+++++++---+-++-++++-++	18	25.605	21	0.2219	0.00272124	0.0001127	0.100354	0.00626251	0.006783	0.728154	chr19	59092612	N_Shore	MGC2752	Body
cg14852355	0.0016	0.0003	4.495e-07	0.0059487	++++++-+++-++-+++-+-+-	41.5	35.924	21	0.0223	0.00173077	3.166e-07	0.00509843	0.00174248	0.1074	0.866002	chr15	74238744	OpenSea	LOXL1	Body
cg22250781	-0.0018	0.0004	4.801e-07	0.00617792	-+--?-------+---??----	2.4	18.444	18	0.4268	-0.00172389	3.492e-06	0.02095	-0.00330261	0.0656	0.845661	chr16	615887	Island	NHLRC4	TSS1500
cg01889956	0.0029	0.0006	4.832e-07	0.00617792	-+++-+++++++++-+++++--	0	12.168	21	0.935	0.00277603	6.634e-06	0.0283849	0.00480921	0.01936	0.78141	chr6	100650602	OpenSea
cg20136951	-0.0017	0.0003	5.002e-07	0.00628868	----+---+-+-----+-+--+	8	22.815	21	0.3539	-0.00187041	1.359e-07	0.00276657	0.000508349	0.6842	0.976942	chr1	2345400	N_Shore	PEX10;PEX10	TSS1500;TSS1500
cg00093688	-0.0013	0.0003	5.166e-07	0.00633767	-----------+-+-++-----	27	28.755	21	0.12	-0.00138081	3.006e-07	0.00505591	-0.000296001	0.7803	0.984989	chr9	140113369	N_Shore	NDOR1;NDOR1;NDOR1;NDOR1	3'UTR;3'UTR;3'UTR;3'UTR
cg22695986	0.0063	0.0013	5.209e-07	0.00633767	-++-++++++++++++++-+++	19	25.925	21	0.2093	0.00664871	4.579e-07	0.00597538	0.00167166	0.7573	0.983134	chr7	63386815	Island
cg01901101	0.0021	0.0004	6.145e-07	0.00725227	++++++-++++--+++--++++	23.3	27.39	21	0.1583	0.00218282	2.317e-06	0.0163779	0.00132293	0.328	0.931036	chr1	9486939	N_Shore
cg14612966	-0.0009	0.0002	6.153e-07	0.00725227	+---------+--++------+	40.7	35.435	21	0.02528	-0.000881729	1.773e-06	0.0147465	-0.00241591	0.006913	0.730287	chr9	130859606	OpenSea	SLC25A25;SLC25A25;SLC25A25;SLC25A25	Body;TSS1500;TSS1500;Body
cg16163382	0.0008	0.0002	6.315e-07	0.00728281	-+++++++++++++-+++--++	7.5	22.699	21	0.3603	0.000793559	4.088e-06	0.0229192	0.000650035	0.424	0.947481	chr2	37938640	OpenSea
cg05298628	0.0025	0.0005	6.372e-07	0.00728281	++++++++++-++++++-+++-	0	20.192	21	0.5091	0.00274756	2.713e-07	0.00466681	0.000912259	0.6054	0.968783	chr12	123379569	N_Shore	VPS37B	Body
cg18557149	0.0051	0.001	7.176e-07	0.00787903	++++-+++++--+++-+--+++	37.6	33.633	21	0.03965	0.0059649	7.237e-08	0.00198982	-0.00050402	0.8865	0.993244	chr7	56515666	Island	LOC650226	Body
cg06528816	-0.0013	0.0003	7.18e-07	0.00787903	+---+-----++----+-----	41.4	35.828	21	0.02286	-0.00131916	8.071e-07	0.00925564	-0.00139725	0.2504	0.914948	chr2	47242277	OpenSea	TTC7A	Body
cg04094640	0.0022	0.0004	7.207e-07	0.00787903	++++++++++---+++++++++	0	18.124	21	0.6412	0.00235835	1.133e-06	0.0113332	0.00181634	0.1887	0.897828	chr16	27237122	OpenSea	NSMCE1	Body
cg02273797	0.0012	0.0002	7.614e-07	0.008115	++++++--+++-+--++++++-	24.7	27.878	21	0.1436	0.00116746	1.212e-05	0.0380635	0.00219722	0.01013	0.747231	chr1	33191153	OpenSea
cg25663304	0.0021	0.0004	7.638e-07	0.008115	-+++++--++-+--+++-+--+	32	30.867	21	0.07589	0.00241505	7.689e-08	0.00198982	0.000929317	0.5144	0.959177	chr5	176172918	S_Shelf
cg20067334	0.0039	0.0008	7.993e-07	0.00837422	++++++++++++++-+++-+-+	24.6	27.844	21	0.1446	0.00386386	4.403e-06	0.0238037	0.00231733	0.4943	0.956919	chr7	63387147	S_Shore
cg13835688	-0.0011	0.0002	8.398e-07	0.00867801	+---+-----++----+-----	63.9	58.22	21	2.366e-05	-0.00115763	8.057e-07	0.00925564	-0.000644353	0.5274	0.96057	chr9	130859454	OpenSea	SLC25A25;SLC25A25;SLC25A25;SLC25A25	Body;TSS1500;TSS1500;Body
cg01176516	0.0023	0.0005	8.884e-07	0.00905616	+++++++++++++-++++-+++	38.3	34.02	21	0.03606	0.0027125	7.642e-08	0.00198982	-0.00175602	0.3792	0.940804	chr7	63506148	Island	ZNF727	Body
cg04132256	0.0011	0.0002	9.369e-07	0.00931365	?????++????????++?+???	62.4	10.649	4	0.0308	0.000907482	5.275e-05	0.0729526	0.00278725	0.000271	0.519096	chr13	113655973	N_Shore	MCF2L;MCF2L	TSS200;Body
cg07914457	-0.0013	0.0003	9.394e-07	0.00931365	+---------++----++----	42.3	36.374	21	0.01984	-0.00142849	2.247e-07	0.00414803	-0.000818649	0.4326	0.948546	chr1	27241853	OpenSea	NR0B2	TSS1500
cg24683514	0.0003	0.0001	9.507e-07	0.00931365	+-++++-+-++++-+++--+++	24.8	27.932	21	0.1421	0.000391359	9.012e-08	0.00206695	-8.687e-09	1	1	chr6	160183101	Island	ACAT2;ACAT2	5'UTR;1stExon
cg16659026	0.0007	0.0002	1.009e-06	0.00975806	++++++-++++++++++-++-+	29.5	29.777	21	0.09655	0.000667026	1.81e-05	0.0467253	0.000896512	0.2784	0.920836	chr19	54617827	N_Shore	PRPF31;TFPT	TSS1500;Body
cg01757168	-0.002	0.0004	1.025e-06	0.00978732	+--+--+----++----?--++	29.6	28.411	20	0.1	-0.00196968	3.53e-06	0.02095	-0.00488423	0.07001	0.848496	chr3	128215565	Island
cg14354244	-0.0011	0.0002	1.041e-06	0.00981585	?????--????????--?-???	0	2.102	4	0.7169	-0.00110481	9.646e-07	0.0100011	-0.000478968	0.6269	0.970984	chr14	51446038	OpenSea	TRIM9	Body
cg20564496	0.005	0.001	1.088e-06	0.0101245	++?-?++++?++?++?++-+??	30.2	20.062	14	0.1282	0.00528658	2.397e-06	0.016493	0.00293709	0.3613	0.937617	chr7	63361148	Island
cg13565129	-0.0066	0.0014	1.112e-06	0.0101245	+---+---------+-?++---	22.8	25.895	20	0.1693	-0.00718634	5.624e-07	0.00721467	0.00193515	0.7448	0.982106	chr6	28601419	N_Shore
cg17401067	0.0014	0.0003	1.114e-06	0.0101245	--+++++++-+-+++++-++++	22.2	26.979	21	0.1716	0.00134176	8.541e-06	0.0324847	0.00132659	0.2318	0.909653	chr22	41840292	N_Shelf	TOB2	5'UTR
cg23652859	0.0027	0.0006	1.136e-06	0.0102016	+++++++---+++--++++++-	0	18.632	21	0.6087	0.00242957	4.148e-05	0.0685452	0.00576985	0.003744	0.701875	chr19	59092692	Island	MGC2752	Body
cg15998406	0.0023	0.0005	1.169e-06	0.0103744	+++++++++++++++++?++++	0	11.542	20	0.9309	0.00209503	1.951e-05	0.0483063	0.00188051	0.469	0.954095	chr19	1287832	Island	EFNA2	Body
cg12819393	-0.0024	0.0005	1.199e-06	0.0105169	-+--+-----+------+-+++	0	18.013	21	0.6482	-0.00233072	4.207e-06	0.0230737	-0.00375428	0.1246	0.875386	chr9	127240449	Island
cg08940169	-0.0015	0.0003	1.218e-06	0.0105608	+---------++----------	54.9	46.538	21	0.001083	-0.00148384	1.731e-06	0.0145572	-0.00192293	0.195	0.89979	chr16	88540241	Island	ZFPM1	Body
cg02491912	0.0015	0.0003	1.313e-06	0.0112551	-++++++-++++-+++++-+++	0	15.58	21	0.7928	0.00147845	3.693e-06	0.0213645	0.000631747	0.5816	0.966349	chr16	74809091	S_Shore	FA2H	TSS1500
cg01921773	0.0043	0.0009	1.42e-06	0.0120275	-+++?+++-++++++++?++-+	1	19.186	19	0.445	0.0037072	6.074e-05	0.0770058	0.0115159	0.02555	0.793224	chr16	75661691	OpenSea	KARS;KARS	3'UTR;3'UTR
cg24512544	-0.0004	0.0001	1.435e-06	0.0120275	+---------+----+---+-+	42	36.207	21	0.02072	-0.0005039	1.299e-06	0.0122992	-0.000282817	0.1812	0.895968	chr8	141588943	OpenSea	EIF2C2;EIF2C2	Body;Body
cg24796261	0.0019	0.0004	1.546e-06	0.0126534	-+-+++++-+++-+++++++--	22.7	27.162	21	0.1656	0.0018121	2.667e-05	0.0562937	0.00181078	0.1484	0.883887	chr12	7315351	OpenSea
cg04071270	0.0036	0.0007	1.55e-06	0.0126534	-+++-+++++-+++++++--++	11.2	23.656	21	0.31	0.00383687	1.999e-06	0.0154464	0.00382629	0.1072	0.866002	chr5	140457553	OpenSea
cg15417798	0.0015	0.0003	1.56e-06	0.0126534	-++++++++++++++++-++++	34.7	32.17	21	0.05627	0.00157659	1.003e-06	0.0102587	-0.000198497	0.8524	0.990814	chr19	14260651	N_Shore	LPHN1;LPHN1	3'UTR;3'UTR
cg22129545	-0.0019	0.0004	1.606e-06	0.012888	+-----++-++---++-?-+--	0	18.286	20	0.5686	-0.00196311	2.467e-06	0.0167999	-0.00185066	0.4071	0.945239	chr2	27531320	Island	UCN	TSS200
cg02888990	0.0034	0.0007	1.633e-06	0.0129469	-++++++++-+-++-+++-++-	0	17.829	21	0.6598	0.00330938	2.152e-05	0.050273	0.00359319	0.1336	0.878559	chr8	142720028	OpenSea
cg07504977	0.0027	0.0006	1.65e-06	0.0129469	+++-+++++++--+++++++++	0	18.117	21	0.6416	0.00221698	0.0002117	0.128802	0.00654184	0.0006326	0.611311	chr10	102131012	N_Shelf
cg00252814	-0.0008	0.0002	1.671e-06	0.0129469	++--------++-+--++-+--	43.9	37.401	21	0.01514	-0.000922421	4.327e-07	0.0058482	0.000128162	0.8819	0.993012	chr7	150647757	N_Shore	KCNH2;KCNH2;KCNH2	Body;Body;Body
cg10742917	0.007	0.0015	1.682e-06	0.0129469	+++-++++++-++++-?+-+++	33.1	29.902	20	0.07146	0.00797287	1.432e-07	0.00277908	-0.0079415	0.2782	0.920807	chr7	56242801	Island
cg02393606	0.0027	0.0006	1.709e-06	0.0130219	++++++++++++++++++++--	0	10.399	21	0.9732	0.00262969	1.011e-05	0.0352171	0.003853	0.04978	0.829669	chr10	135033364	Island	KNDC1	Body
cg16824301	0.0015	0.0003	1.73e-06	0.0130501	+++++++++--++++++-+-++	0	17.683	21	0.669	0.00160487	1.208e-06	0.0118741	0.000634936	0.6569	0.974144	chr1	182573155	N_Shore	RGS16	Body
cg06588876	-0.0014	0.0003	1.777e-06	0.0132719	------+---+------+-+--	3	21.653	21	0.4198	-0.00142124	5.753e-06	0.0268295	-0.00291425	0.01405	0.766306	chr9	139009275	N_Shore	C9orf69	5'UTR
cg26779608	0.002	0.0004	1.81e-06	0.0133858	-+?++++++?+-?++?+-+-??	19.1	18.549	15	0.2349	0.00204053	1.525e-05	0.0429364	0.00127885	0.3011	0.926247	chr4	190474477	OpenSea
cg20928366	0.0018	0.0004	1.881e-06	0.0137759	?????++????????++?+???	0	1.92	4	0.7505	0.00186893	3.676e-06	0.0213645	0.00155925	0.248	0.914421	chr20	32158767	OpenSea	CBFA2T2;CBFA2T2;CBFA2T2	5'UTR;5'UTR;Body
cg17641445	-0.0034	0.0007	1.917e-06	0.0139045	?????--????????--?-???	0	0.961	4	0.9156	-0.00359897	2.793e-06	0.0176162	-0.00218364	0.2848	0.922413	chr16	50229272	OpenSea	PAPD5;PAPD5	Body;Body
cg23087150	0.0013	0.0003	1.946e-06	0.0139804	++++++-+++---++++-++++	30.3	30.114	21	0.08972	0.00137398	3.31e-06	0.0202036	0.00137395	0.1577	0.886964	chr6	17393647	OpenSea	CAP2	TSS200
cg00732432	0.0017	0.0004	1.976e-06	0.014062	-++-++++++----++++-++-	39.2	34.535	21	0.03174	0.00200961	3.833e-07	0.00564627	0.00107958	0.3361	0.932809	chr4	788826	Island	CPLX1	Body
cg24132991	0.001	0.0002	2.043e-06	0.014161	-+++++++++++-+++-++-++	45.3	38.363	21	0.01168	0.00117619	6.922e-07	0.00845012	0.000477551	0.5975	0.968031	chr4	186560360	Island	SORBS2;SORBS2;SORBS2;SORBS2;SORBS2;SORBS2;SORBS2;SORBS2	Body;Body;Body;Body;Body;Body;Body;Body
cg02254407	-0.0029	0.0006	2.048e-06	0.014161	+------+-------+-+--++	0	9.68	21	0.9828	-0.00301198	2.518e-06	0.0168655	5.41813e-05	0.9893	0.99936	chr11	73357159	OpenSea	PLEKHB1;PLEKHB1;PLEKHB1;PLEKHB1	TSS200;TSS200;TSS1500;TSS1500
cg24176731	-0.0025	0.0005	2.051e-06	0.014161	-++-----------++++---+	0	20.423	21	0.4946	-0.00247242	5.451e-06	0.0261547	0.000587907	0.864	0.991701	chr11	73357164	OpenSea	PLEKHB1;PLEKHB1;PLEKHB1;PLEKHB1	TSS200;TSS200;TSS1500;TSS1500
cg26157149	0.0008	0.0002	2.065e-06	0.014161	--++++++-----+++++++-+	41.8	36.109	21	0.02126	0.000659326	9.771e-05	0.0951732	0.00258331	0.0001886	0.498775	chr19	36001618	OpenSea	DMKN;DMKN;DMKN;DMKN;DMKN;DMKN	TSS1500;Body;Body;TSS1500;Body;Body
cg07492045	0.0035	0.0007	2.089e-06	0.0141965	++++++++-++++++++-++++	11.2	23.643	21	0.3107	0.00371634	5.05e-06	0.0256524	0.00243743	0.2028	0.902126	chr5	180257795	N_Shore	LOC729678	Body
cg18550847	-0.001	0.0002	2.163e-06	0.0145682	+----------+---+---+--	63.3	57.27	21	3.277e-05	-0.000863498	4.594e-05	0.0694027	-0.00289981	0.002547	0.690747	chr14	100610570	Island	EVL	3'UTR
cg26504229	0.001	0.0002	2.187e-06	0.0145995	-+++++++++--+++++-++--	8.8	23.031	21	0.3423	0.00102337	3.702e-06	0.0213645	0.00072414	0.451	0.951661	chr21	45149038	Island	PDXK	Body
cg15482893	0.0027	0.0006	2.251e-06	0.0147916	++++++++++++-+-+++-+++	0	14.924	21	0.8268	0.0028233	5.347e-06	0.026117	0.000762527	0.6723	0.975905	chr1	32837667	OpenSea	BSDC1;BSDC1;BSDC1;BSDC1	Body;Body;Body;Body
cg25997286	-0.0013	0.0003	2.255e-06	0.0147916	?????--????????+-?-???	40.1	6.674	4	0.1541	-0.00130711	3.358e-06	0.0203326	-0.000953928	0.3493	0.935173	chr2	61812578	OpenSea
cg00546666	0.0015	0.0003	2.288e-06	0.0148787	++++++--+++++++++--+++	0	14.806	21	0.8326	0.00159706	1.96e-06	0.0154464	0.000163938	0.8712	0.992378	chr20	44598621	N_Shore	ZNF335	Body
cg15700636	-0.0012	0.0003	2.414e-06	0.0155639	+---------++---+++----	59.9	52.397	21	0.0001677	-0.00131193	2.084e-06	0.0156171	-0.000369088	0.7328	0.981434	chr11	57156050	OpenSea	PRG2	Body
cg22633390	0.0022	0.0005	2.443e-06	0.0156174	++++?++++++++++++-+--+	0	15.453	20	0.7499	0.00226729	6.568e-06	0.0283849	0.000921108	0.5688	0.965237	chr7	100964966	Island	RABL5;RABL5;RABL5;RABL5;RABL5;RABL5	1stExon;5'UTR;1stExon;1stExon;1stExon;5'UTR
cg18891604	-0.0012	0.0003	2.499e-06	0.0156728	---------------++-+---	2.6	21.555	21	0.4255	-0.0012989	2.045e-06	0.015584	-0.00015873	0.8792	0.992884	chr6	36319055	OpenSea
cg21220721	-0.0009	0.0002	2.502e-06	0.0156728	+---------++---+-+-+--	53.8	45.425	21	0.001523	-0.000871588	1.573e-05	0.0436103	-0.00137373	0.09958	0.86295	chr1	6341230	Island	ACOT7;ACOT7;ACOT7;ACOT7	Body;Body;Body;Body
cg16177693	-0.0016	0.0003	2.514e-06	0.0156728	----+-+---+++---------	24.1	27.68	21	0.1495	-0.00166274	5.383e-06	0.026117	-0.00025899	0.8205	0.988332	chr1	27240669	OpenSea	NR0B2	TSS200
cg05059337	-0.0017	0.0004	2.609e-06	0.0160742	?????--????????--?+???	0	3.174	4	0.5291	-0.00176943	9.574e-07	0.0100011	0.000725784	0.6653	0.975006	chr19	17579339	N_Shore
cg19743881	0.0002	0.0001	2.621e-06	0.0160742	+-++++-++-++-++-+-++--	1.2	21.254	21	0.4435	0.000233623	4.787e-06	0.0251608	-0.000245325	0.4576	0.952411	chr7	115850438	Island	TES	TSS200
cg01445399	-0.0011	0.0002	2.733e-06	0.0166075	-+---------+-------+--	17.2	25.356	21	0.2321	-0.00113202	4.497e-06	0.0239694	-0.000759648	0.4605	0.952872	chr1	87596934	N_Shore	LOC339524;LOC339524;LOC339524;LOC339524;LOC339524	Body;TSS1500;Body;TSS1500;TSS1500
cg18546437	-0.0009	0.0002	2.752e-06	0.0166075	---+--+--+--+----+---+	0	17.309	21	0.6922	-0.000875018	5.129e-06	0.0257086	4.43746e-05	0.9658	0.998283	chr22	37308423	OpenSea	CSF2RB	TSS1500
cg12913122	0.0011	0.0002	2.808e-06	0.016811	-++-++++++++++++++++-+	0.2	21.049	21	0.4559	0.00115029	7.514e-06	0.030576	0.00012602	0.8763	0.992732	chr14	105635763	OpenSea	JAG2;JAG2	TSS1500;TSS1500
cg23912171	0.0018	0.0004	2.863e-06	0.0170053	-++--++++-+-++++??+-++	2.1	19.398	19	0.4316	0.00178746	1.068e-05	0.0359262	4.84653e-05	0.9814	0.998916	chr1	28832176	OpenSea	SNHG3;SNHG3-RCC1;SNHG3-RCC1;SNHG3-RCC1	TSS1500;TSS1500;TSS1500;TSS1500
cg17515474	-0.0008	0.0002	2.917e-06	0.0171907	?????-+????????+-?+???	0	3.464	4	0.4834	-0.000808911	1.3e-06	0.0122992	9.131e-05	0.896	0.993901	chr1	178477539	OpenSea
cg18927901	-0.0012	0.0002	2.984e-06	0.0174492	+---------++--++-----+	16.2	25.055	21	0.2448	-0.00116189	6.599e-06	0.0283849	-0.00160985	0.1349	0.879011	chr6	36238043	OpenSea	PNPLA1;PNPLA1;PNPLA1	5'UTR;5'UTR;TSS200
cg08265548	-0.0011	0.0002	3.046e-06	0.0176748	-+-++-+--+-+-----+----	29.9	29.976	21	0.09247	-0.00100201	3.968e-05	0.0676413	-0.00161746	0.1235	0.874625	chr11	71953422	N_Shore	PHOX2A	Body
cg00137016	0.0024	0.0005	3.087e-06	0.0177551	++++-++-+++-++-+++++-+	12.7	24.049	21	0.2907	0.00222573	4.418e-05	0.0690881	0.00448696	0.008454	0.737338	chr19	52675231	S_Shore	ZNF836	TSS1500
cg00381391	-0.0009	0.0002	3.124e-06	0.0177551	+----------+---+++-+-+	54.5	46.147	21	0.001222	-0.000925526	4.657e-06	0.0246487	-0.000555022	0.5357	0.961785	chr3	33837694	N_Shelf
cg01622872	0.0014	0.0003	3.133e-06	0.0177551	?????+-????????++?-???	68.8	12.824	4	0.01217	0.00153557	1.239e-06	0.0120226	0.000105474	0.9176	0.995444	chr11	74975244	OpenSea	ARRB1;ARRB1	3'UTR;3'UTR
cg04602992	0.0012	0.0003	3.154e-06	0.0177551	-++++++++++++++++-++-+	0	17.863	21	0.6577	0.00106799	0.0001009	0.0960354	0.00183668	0.0615	0.841454	chr17	62009628	OpenSea	CD79B;CD79B;CD79B;CD79B;CD79B;CD79B	1stExon;1stExon;5'UTR;1stExon;5'UTR;5'UTR
cg10156499	-0.0021	0.0005	3.206e-06	0.0179142	?--+--?-----++++-?-?--	0	14.288	17	0.6466	-0.00220824	5.643e-06	0.0265282	-0.00198205	0.187	0.897276	chr11	112161291	S_Shore
cg26916862	0.0051	0.0011	3.256e-06	0.0180598	++++??++++++++++++-+++	0	13.578	19	0.8077	0.00571589	2.486e-06	0.0167999	0.00184902	0.5926	0.967568	chr7	63361617	S_Shore
cg12052250	0.0035	0.0008	3.327e-06	0.0181363	++++++++-+-++++-+++++-	0	14.755	21	0.835	0.0037611	4.972e-06	0.025641	0.00265827	0.3246	0.930341	chr10	103530237	OpenSea	FGF8;FGF8;FGF8;FGF8	Body;Body;Body;Body
cg02610170	0.0026	0.0006	3.342e-06	0.0181363	++++++++++++-++++++++-	0	15.472	21	0.7985	0.00242982	6.406e-05	0.0786096	0.0024714	0.1593	0.887913	chr12	132977028	Island
cg06223172	0.0032	0.0007	3.355e-06	0.0181363	++++-++++-+--+++++++--	0.4	21.078	21	0.4542	0.00353663	2.731e-06	0.0175171	0.00206501	0.332	0.931974	chr16	49247728	OpenSea
cg21636911	0.0018	0.0004	3.375e-06	0.0181363	-+++++-++--+++++-+++-+	5.4	22.204	21	0.3878	0.00199181	8.542e-07	0.0095455	0.000681347	0.6088	0.969082	chr5	155000366	OpenSea
cg17415033	-0.0016	0.0003	3.39e-06	0.0181363	--+-+----+-----+--++--	9.7	23.268	21	0.3298	-0.00152226	2.764e-05	0.057147	7.4691e-05	0.9625	0.99803	chr6	157009149	S_Shore
cg21451816	0.002	0.0004	3.422e-06	0.0181785	+++++++++-+++-+-++++++	3.8	21.835	21	0.4091	0.00197915	2.007e-05	0.04916	0.00326352	0.1436	0.881811	chr7	1468848	OpenSea
cg01526089	0.0018	0.0004	3.455e-06	0.0182255	-++++++++++-+-+++-++++	37.1	33.377	21	0.0422	0.00172289	3.327e-05	0.0618484	0.00318235	0.01361	0.764444	chr17	3819390	OpenSea	P2RX1	1stExon
cg21543123	0.002	0.0004	3.541e-06	0.0184423	++?+?++-+?--?+-???++??	0	11.791	12	0.4626	0.00229005	1.536e-06	0.0136925	0.0019082	0.5063	0.958299	chr14	24638244	N_Shelf
cg12483927	-0.0006	0.0001	3.545e-06	0.0184423	----------+--+-------+	8.4	22.933	21	0.3476	-0.000680479	2.231e-06	0.0162873	-0.000657804	0.3138	0.928246	chr1	211667682	OpenSea	RD3;RD3	TSS1500;TSS1500
cg14589586	-0.001	0.0002	3.573e-06	0.0184607	?????--????????--?-???	15.2	4.718	4	0.3175	-0.00102876	6.022e-06	0.027792	-0.00230135	0.2315	0.909365	chr22	36636079	OpenSea	APOL2;APOL2	TSS1500;TSS200
cg04837959	0.0026	0.0006	3.733e-06	0.0191561	+++++++-+-+-+++++++++-	0	17.047	21	0.7083	0.00236692	0.0001024	0.0963378	0.00310918	0.07319	0.851677	chr1	29742186	OpenSea
cg19062489	0.0011	0.0002	3.773e-06	0.0192306	-+++++-++++--+++++++++	37.5	33.615	21	0.03983	0.000951057	8.16e-05	0.0879784	0.00218026	0.02656	0.795052	chr19	15662114	Island	CYP4F22	Body
cg05641656	0.0024	0.0005	3.817e-06	0.0193243	+++++++++++++-++++-+++	0	19.07	21	0.5806	0.00278941	3.925e-07	0.00564627	-0.000381281	0.8214	0.988429	chr19	58728610	Island
cg09362115	-0.0007	0.0002	3.881e-06	0.019483	?????--????????-+?-???	0	2.756	4	0.5994	-0.000743282	1.574e-06	0.0136925	0.000432686	0.5949	0.967828	chr2	220463095	S_Shore	STK11IP	Body
cg09037712	-0.0022	0.0005	3.9e-06	0.019483	---+--+--+++-------++-	0	15.516	21	0.7962	-0.00215164	2.158e-05	0.050273	-0.0020303	0.2275	0.908576	chr21	38362754	Island	HLCS	TSS1500
cg04910591	0.0017	0.0004	4.102e-06	0.0203573	++++++-++-+-++++-+++-+	0	14.33	21	0.855	0.00172515	1.275e-05	0.0391704	0.00119995	0.3057	0.927024	chr3	46506104	N_Shore	LTF	Body
cg01571001	-0.0016	0.0004	4.17e-06	0.0205595	-+----+----++----+---+	18.8	25.852	21	0.2121	-0.00156746	1.621e-05	0.0442921	-0.00326635	0.1271	0.876469	chr3	128215433	Island
cg26007358	0.0011	0.0002	4.252e-06	0.0206981	++?+?++++?--?++???++??	40.4	20.134	12	0.0646	0.00117208	2.785e-06	0.0176162	0.000309802	0.8593	0.991342	chr12	46393592	OpenSea
cg02798280	-0.0036	0.0008	4.253e-06	0.0206981	++--------+-+-++-+-++-	26.4	28.551	21	0.1252	-0.00317583	0.0001433	0.110448	-0.00764092	0.01432	0.766362	chr19	39087135	Island	MAP4K1;MAP4K1	Body;Body
cg12479444	0.0042	0.0009	4.304e-06	0.020812	-+++++++++-+++++++-+++	0.4	21.08	21	0.4541	0.00453906	2.186e-06	0.0162208	-0.0015832	0.6731	0.975991	chr7	63361394	Island
cg10216414	-0.003	0.0007	4.466e-06	0.0214578	+-+-+-+--------++-+-+-	27.8	29.098	21	0.1117	-0.00339039	2.366e-06	0.016429	0.00110187	0.5777	0.966097	chr2	101868516	N_Shore	C2orf29	TSS1500
cg26958615	-0.0027	0.0006	4.542e-06	0.0216849	--------++--+----+--+-	39.3	34.584	21	0.03135	-0.00282432	1.192e-05	0.0379383	0.000614721	0.7545	0.982917	chr6	27206664	OpenSea
cg25343246	0.0034	0.0007	4.677e-06	0.022189	-+++-++++++++-++---+-+	30.9	30.387	21	0.08448	0.0040977	7.211e-07	0.00852783	-0.00253689	0.2011	0.901718	chr12	34756291	OpenSea
cg03684062	0.0006	0.0001	4.826e-06	0.0226024	++++++-++++-+++++++---	0	16.8	21	0.7231	0.000645676	6.741e-06	0.0286634	0.00036584	0.4935	0.956714	chr19	3179364	Island	S1PR4	1stExon
cg21603275	-0.0005	0.0001	4.871e-06	0.0226024	-+-+-----++-+--+-?----	0	11.812	20	0.9224	-0.000517181	9.455e-06	0.0342359	-0.000621135	0.4358	0.94881	chr8	41798556	OpenSea	MYST3;MYST3;MYST3	Body;Body;Body
cg27612129	0.0019	0.0004	4.881e-06	0.0226024	-++++++++-++++--+--+++	23.6	27.486	21	0.1553	0.00213068	1.45e-06	0.0132225	-0.00136174	0.3172	0.928905	chr16	57017595	OpenSea	CETP	3'UTR
cg23444610	0.0019	0.0004	4.884e-06	0.0226024	-+++?++++-+++-++++++++	0	9.496	20	0.9764	0.00202275	3.726e-06	0.0213645	0.00121005	0.4929	0.956666	chr14	105663478	S_Shore
cg22664962	0.0037	0.0008	5.078e-06	0.0232039	-+++-++-+-++++++++++-+	0	9.466	21	0.985	0.00401058	4.394e-06	0.0238037	0.00144082	0.5629	0.964759	chr17	22191979	Island
cg23316599	0.0043	0.0009	5.093e-06	0.0232039	+++--+++++++++++++--++	20.2	26.306	21	0.195	0.00441171	1.287e-05	0.0391704	0.000118151	0.9718	0.998526	chr7	57271379	Island
cg17260706	0.0018	0.0004	5.126e-06	0.0232039	-+++++-++++-++++++++++	0	17.418	21	0.6855	0.00178455	4.272e-05	0.0685452	0.00172896	0.1388	0.880976	chr11	118782879	S_Shore	BCL9L	TSS1500
cg05147525	0.0016	0.0004	5.137e-06	0.0232039	-+++++++--+-+++++-+++-	31.8	30.804	21	0.07699	0.00170236	6.966e-06	0.0291292	0.000797984	0.5573	0.964416	chr12	6717762	S_Shore	CHD4	TSS1500
cg14525247	-0.003	0.0007	5.272e-06	0.0236719	-+-------------+-----+	0	15.047	21	0.8206	-0.0030531	1.262e-05	0.0391465	-0.00365552	0.2402	0.912142	chr9	131154899	Island	MIR219-2	Body
cg11512608	-0.0022	0.0005	5.354e-06	0.0238978	----------+----+--+-++	0	18.894	21	0.5919	-0.00230023	2.903e-06	0.0181587	-0.00175884	0.496	0.957055	chr11	73357276	OpenSea	PLEKHB1;PLEKHB1;PLEKHB1;PLEKHB1;PLEKHB1;PLEKHB1	5'UTR;1stExon;5'UTR;TSS1500;TSS1500;1stExon
cg27082433	-0.0021	0.0005	5.441e-06	0.0241433	?????--????????--?-???	0	1.519	4	0.8232	-0.00203631	1.145e-05	0.0376791	-0.0023144	0.2297	0.909024	chr9	123657119	S_Shore	PHF19;PHF19	1stExon;5'UTR
cg05711047	0.0025	0.0005	5.591e-06	0.0246638	++?+?+++-?++?++?-+++??	2.5	14.353	14	0.4237	0.00263565	1.019e-05	0.0352171	0.00209327	0.2594	0.916602	chr2	92265521	S_Shelf
cg17487553	0.0012	0.0003	5.916e-06	0.0259033	-+++++++-++--+++-?+--+	25.6	26.874	20	0.1388	0.00110137	4.321e-05	0.0685452	0.000698862	0.6655	0.975048	chr22	50609135	N_Shore	PANX2;PANX2;PANX2	TSS200;TSS200;TSS200
cg12029281	0.0011	0.0002	5.964e-06	0.0259033	+++-++-++++-++++++++-+	0	18.266	21	0.6321	0.00110285	3.529e-05	0.0638555	0.000955023	0.2342	0.910277	chr6	35461818	N_Shelf	TEAD3	5'UTR
cg25042073	-0.0005	0.0001	5.975e-06	0.0259033	?????--????????++?+???	40.9	6.769	4	0.1486	-0.000605402	7.144e-07	0.00852783	0.000790124	0.1504	0.885024	chr4	147290777	OpenSea	SLC10A7;SLC10A7	Body;Body
cg10105681	0.0025	0.0005	6.099e-06	0.0261447	++++++-+--+--+++-++++-	35.6	32.616	21	0.05065	0.00220029	0.0001384	0.109195	0.00669682	0.01137	0.754165	chr1	2738746	OpenSea
cg21139003	-0.0012	0.0003	6.1e-06	0.0261447	+---------++---+-+----	27.5	28.96	21	0.115	-0.00112906	5.316e-05	0.0730547	-0.00126734	0.2666	0.918315	chr2	33173301	S_Shore	LTBP1	Body
cg04488373	0.005	0.0011	6.23e-06	0.0265511	-+?+?++++?-+?++?++-+??	53.6	30.15	14	0.007277	0.0056159	2.689e-06	0.0174469	0.00112211	0.7817	0.985151	chr7	63385990	N_Shore
cg26754214	0.0006	0.0001	6.333e-06	0.0268384	++++++++++++++++++++++	0	17.32	21	0.6915	0.000585684	4.98e-05	0.0722366	0.000967069	0.1224	0.874095	chr11	65339691	N_Shore	FAM89B;FAM89B;FAM89B	TSS200;TSS200;TSS200
cg20472746	0.0021	0.0005	6.401e-06	0.0269614	++--+++++++-++++-+++++	34.9	32.239	21	0.05537	0.00209922	6.97e-05	0.0805405	0.00235727	0.05103	0.831161	chr13	42039334	OpenSea	C13orf15	Body
cg01287000	0.0025	0.0006	6.471e-06	0.0269614	-++-+++++++++++-++---+	16.1	25.041	21	0.2454	0.00260348	9.743e-06	0.034784	0.00144095	0.5408	0.962292	chr8	145938564	Island
cg22542663	-0.0012	0.0003	6.482e-06	0.0269614	----???-++-+++--?--?--	34.9	24.581	16	0.07756	-0.00124103	8.338e-06	0.0323864	-0.00110499	0.364	0.937953	chr21	34915757	Island	GART;GART;GART;GART;SON;SON	TSS1500;TSS1500;TSS1500;TSS1500;Body;Body
cg06686226	0.0025	0.0006	6.505e-06	0.0269614	++++-+-++++-++++--++--	0	17.523	21	0.679	0.00269569	1.935e-05	0.0483063	0.000480115	0.7487	0.982477	chr20	61983795	S_Shore	CHRNA4	Body
cg11539561	-0.0013	0.0003	6.611e-06	0.0270543	?????--????????-+?-???	0	1.851	4	0.7631	-0.00135247	4.086e-06	0.0229192	4.41854e-05	0.9752	0.998714	chr12	120114603	OpenSea	PRKAB1	Body
cg23750206	0.0044	0.001	6.621e-06	0.0270543	-+++++++++++-+++++----	8.7	23.009	21	0.3435	0.00430495	5.225e-05	0.0727099	0.0020581	0.5037	0.957997	chr4	7878384	OpenSea	AFAP1;AFAP1	5'UTR;5'UTR
cg19327213	0.0024	0.0005	6.635e-06	0.0270543	-++-++++++++++-++---++	56.6	48.428	21	0.0006012	0.00337936	8.269e-09	0.000782323	-0.00406612	0.00389	0.701875	chr19	47988783	S_Shore	KPTN	TSS1500
cg24975986	0.0034	0.0007	6.699e-06	0.0271483	+++++++++++++-+-++-+++	37.3	33.514	21	0.04082	0.00419802	1.34e-07	0.00276657	-0.00323143	0.2337	0.910222	chr7	63505791	N_Shore	ZNF727	TSS200
cg07617866	0.0019	0.0004	6.796e-06	0.0271483	-+++++-++++++-+++-+-+-	9.3	23.159	21	0.3356	0.00197612	1.285e-05	0.0391704	0.00178664	0.2338	0.910222	chr19	45873294	N_Shore	ERCC2;ERCC2	Body;Body
cg04974899	0.0004	0.0001	6.802e-06	0.0271483	+++-+++-+-+-+++++-+-+-	26.1	28.421	21	0.1286	0.000344477	2.537e-05	0.0550197	0.000659042	0.1418	0.881229	chr20	25177027	Island	ENTPD6;ENTPD6	5'UTR;Body
cg22891868	0.0022	0.0005	6.802e-06	0.0271483	++++++++++++++++-+++-+	0	16.645	21	0.7324	0.00228448	1.717e-05	0.0454915	0.00111977	0.545	0.962697	chr2	223536069	N_Shore	MOGAT1	TSS1500
cg05028773	0.001	0.0002	6.964e-06	0.0276485	-++-+++++++-+-+++-++-+	0	15.681	21	0.7873	0.00105894	8.322e-06	0.0323864	0.000563453	0.4985	0.957336	chr19	13947162	S_Shelf	MIR24-2	Body
cg11394785	0.0012	0.0003	7.029e-06	0.0277605	++++++--+++-+++++-+++-	17.6	25.498	21	0.2262	0.00110487	8.32e-05	0.088568	0.00228225	0.03154	0.805216	chr5	179221090	N_Shore	LTC4S	1stExon
cg11335411	0.0021	0.0005	7.142e-06	0.0280599	++++-+++++---+++++-++-	22.9	27.228	21	0.1634	0.00218406	1.258e-05	0.0391465	0.00207071	0.1683	0.891219	chr19	58694111	N_Shore	ZNF274;ZNF274;ZNF274	TSS1500;TSS1500;TSS1500
cg20248866	0.0023	0.0005	7.197e-06	0.0281295	+++++++-++++++-+++-+--	0	14.803	21	0.8327	0.00240989	7.894e-06	0.0316125	0.00110356	0.6051	0.968764	chr17	79869748	Island	PCYT2	TSS1500
cg02245534	-0.001	0.0002	7.275e-06	0.0282839	+---------++-----+-+--	6.1	22.368	21	0.3786	-0.00101568	1.499e-05	0.0424926	-0.00094107	0.403	0.944391	chr17	81043668	N_Shore	METRNL	Body
cg14074522	-0.0004	0.0001	7.33e-06	0.0282839	?????--????????--?-???	0	0.205	4	0.9951	-0.000428606	8.505e-06	0.0324847	-0.000316359	0.5693	0.965312	chr5	55841217	OpenSea	C5orf67	Body
cg08969102	-0.0012	0.0003	7.349e-06	0.0282839	+----------+--+-------	44.8	38.051	21	0.01271	-0.00111731	7.324e-05	0.0829841	-0.00259627	0.0519	0.831509	chr5	133563532	S_Shore
cg13978566	0.0029	0.0006	7.476e-06	0.0285582	++++++++++-+++++++-+++	4.2	21.93	21	0.4035	0.0031784	6.166e-06	0.0282841	-0.000601398	0.7751	0.984608	chr19	17716539	N_Shore	UNC13A	3'UTR
cg23878917	0.0018	0.0004	7.496e-06	0.0285582	++?+?++-+?++?+-???+-??	20.4	15.075	12	0.2373	0.00186366	1.618e-05	0.0442921	0.00176536	0.5257	0.960311	chr14	22630004	OpenSea
cg09970348	0.0004	0.0001	7.598e-06	0.0288014	++++++--+-++-++++-+-+-	44	37.506	21	0.01472	0.000347008	8.585e-05	0.0893959	0.000652731	0.1067	0.865933	chr3	183978600	Island	ECE2;CAMK2N2	Body;Body
cg24823679	-0.001	0.0002	7.712e-06	0.0289777	+---------++-----+----	59.2	51.523	21	0.0002231	-0.00105033	1.038e-05	0.0356812	-0.000993758	0.3799	0.940944	chr19	5093491	Island	KDM4B	Body
cg01285926	0.0052	0.0012	7.777e-06	0.0289777	++++++++++-++++-++-+++	32.1	30.928	21	0.07486	0.0059651	1.351e-06	0.0126239	-0.00375956	0.4572	0.952399	chr7	56242554	Island
cg03887094	0.001	0.0002	7.807e-06	0.0289777	-++--++-+++++-+++-++++	26.9	28.735	21	0.1205	0.000997182	1.538e-05	0.0431137	0.000987838	0.1923	0.898962	chr16	67198826	Island	HSF4;HSF4	Body;Body
cg03811533	-0.0004	0.0001	7.827e-06	0.0289777	+-+----+-+---++----+--	23	27.278	21	0.1618	-0.000422142	1.814e-05	0.0467253	-0.000349692	0.1346	0.878872	chr7	100860907	Island	PLOD3;PLOD3;ZNHIT1	1stExon;5'UTR;TSS200
cg06906435	0.004	0.0009	7.872e-06	0.0289777	-+++++++++-+++++++-+-+	0.8	21.162	21	0.4491	0.00484269	1.138e-06	0.0113332	0.00210307	0.4091	0.94534	chr14	99177777	OpenSea	C14orf177	TSS200
cg15734825	0.0024	0.0005	7.875e-06	0.0289777	++?+?++++?--?++?++++??	0	13.909	14	0.4565	0.0025566	1.295e-05	0.0391704	0.00205255	0.2795	0.920993	chr19	52675321	S_Shore	ZNF836	TSS1500
cg26717554	0.0032	0.0007	8.041e-06	0.0294449	-+++++++++-+++++++-+++	19.1	25.942	21	0.2087	0.00342764	6.355e-06	0.0283849	0.00181468	0.5989	0.968099	chr19	853334	Island	ELANE	Body
cg19434937	-0.0014	0.0003	8.126e-06	0.0295063	----+-----++----------	38.4	34.07	21	0.03562	-0.00135359	4.926e-05	0.0716992	-0.00186024	0.1268	0.87641	chr12	7104184	OpenSea	LPCAT3	Body
cg21487067	0.0004	0.0001	8.136e-06	0.0295063	+-++++-++--+-+-++-++-+	0.8	21.173	21	0.4484	0.000383646	3.808e-06	0.0216705	-0.000222602	0.5815	0.966335	chr12	121124407	Island	MLEC	TSS1500
cg06849477	0.0011	0.0002	8.257e-06	0.0298018	++++++-+++--+++++++++-	14.4	24.547	21	0.2673	0.00111325	2.66e-05	0.0562937	0.00143095	0.1356	0.879438	chr22	45072724	OpenSea	PRR5;PRR5;PRR5;PRR5;PRR5;PRR5	5'UTR;1stExon;5'UTR;5'UTR;5'UTR;1stExon
cg15949805	0.0048	0.0011	8.426e-06	0.030267	+++++++++++++-++++-+++	40.5	35.306	21	0.02612	0.00533112	3.239e-06	0.019931	-0.00191179	0.6688	0.975468	chr7	63505714	N_Shore	ZNF727	TSS200
cg14887613	0.0025	0.0006	8.469e-06	0.0302773	++++++++-++++++++-+++-	17.6	25.471	21	0.2273	0.00262798	1.112e-05	0.0369142	0.000856645	0.6691	0.97549	chr19	345454	Island	MIER2	TSS1500
cg04584894	-0.0005	0.0001	8.545e-06	0.0304049	?????-+????????--?-???	0	0.654	4	0.9568	-0.000512412	1.275e-05	0.0391704	-0.000537114	0.3816	0.941226	chr2	103305353	OpenSea	SLC9A2	Body
cg27177058	0.0022	0.0005	8.707e-06	0.0307693	++++?+++++++-+++++-+-+	27.9	27.743	20	0.1156	0.00222584	2.771e-05	0.057147	0.00202328	0.2252	0.907766	chr7	63251072	S_Shore
cg24996883	0.0009	0.0002	8.729e-06	0.0307693	-+++-++++++-++++++++++	0	20.168	21	0.5107	0.000840184	9.33e-05	0.0929161	0.00130101	0.1229	0.874451	chr1	226821857	OpenSea	ITPKB	3'UTR
cg05826295	-0.0031	0.0007	8.863e-06	0.0310964	---------+----++-+----	0	14.686	21	0.8384	-0.0027772	0.0001657	0.116773	-0.00448822	0.07496	0.852359	chr6	113886340	OpenSea
cg16616599	-0.0009	0.0002	9.126e-06	0.0318709	-+--+--------+-+++++--	50.5	42.462	21	0.003679	-0.00100857	8.948e-07	0.00981522	0.00095112	0.2201	0.906537	chr12	16067423	S_Shelf	DERA	Body
cg24981220	-0.0003	0.0001	9.476e-06	0.0327986	?????--????????++?+???	70.1	13.39	4	0.009518	-0.000354484	2.559e-06	0.0169869	0.000630267	0.1775	0.895273	chr18	24765506	Island	CHST9;CHST9	TSS1500;TSS1500
cg03313088	0.0022	0.0005	9.548e-06	0.0327986	++++?++++++++++-+--+++	38.7	32.648	20	0.03686	0.00232726	1.007e-05	0.0352171	-0.000382227	0.8548	0.990951	chr7	57472367	Island
cg12240761	0.0008	0.0002	9.584e-06	0.0327986	++++++++++-+++++++++-+	0	19.471	21	0.5549	0.000784178	4.177e-05	0.0685452	0.00109538	0.1003	0.863167	chr11	2913334	OpenSea	SLC22A18AS	Body
cg14402017	0.0026	0.0006	9.585e-06	0.0327986	+-++++++++++++++-+++--	0	16.384	21	0.7477	0.0028177	9.452e-06	0.0342359	0.001114	0.6266	0.970984	chr11	300490	S_Shore	IFITM5	TSS1500
cg23046844	0.0011	0.0002	9.664e-06	0.0327986	+++++++++++--+-+--++--	29.7	29.861	21	0.09481	0.00107142	2.553e-05	0.0552085	0.000750795	0.4143	0.945963	chr10	102322911	S_Shore
cg04353171	0.0011	0.0002	9.677e-06	0.0327986	++?-++++++++-+-++--++-	0.5	20.095	20	0.452	0.00108869	2.152e-05	0.050273	5.55249e-05	0.9548	0.997472	chr6	30698729	OpenSea	FLOT1	Body
cg12030667	0.0012	0.0003	9.696e-06	0.0327986	++++-+-+++++-++++-+++-	5.9	22.327	21	0.3809	0.00117303	4.204e-05	0.0685452	0.00156493	0.09963	0.86295	chr3	48471659	S_Shore	PLXNB1;PLXNB1	TSS1500;TSS200
cg09509144	-0.0004	0.0001	9.796e-06	0.0328725	-+-------+--+---++--++	0	14.734	21	0.8361	-0.000403203	2.121e-05	0.050273	-0.000184573	0.768	0.984069	chr11	2860989	OpenSea	KCNQ1;KCNQ1	Body;Body
cg10154122	0.0004	0.0001	9.805e-06	0.0328725	+++++++-+-++++-++-++-+	9.9	23.318	21	0.3272	0.000453818	8.5e-06	0.0324847	7.39126e-05	0.8693	0.992179	chr19	38754855	Island	SPINT2;SPINT2	TSS1500;TSS1500
cg13230004	-0.0014	0.0003	9.86e-06	0.0329106	?????--????????--?-???	0	0.766	4	0.943	-0.00154075	8.333e-06	0.0323864	-0.000632796	0.5384	0.96201	chr8	145929780	S_Shelf
cg09305883	0.0026	0.0006	1.004e-05	0.0333638	+++++++++-++---+++++--	6.1	22.375	21	0.3782	0.00293747	6.387e-06	0.0283849	0.00123331	0.4727	0.954572	chr16	51684945	OpenSea
cg08747963	0.0044	0.001	1.021e-05	0.0337799	++++++++-++-+-+++--++-	10.3	23.417	21	0.3221	0.0045815	1.725e-05	0.0454915	-8.25223e-06	0.9982	0.999824	chr5	150326862	S_Shore	LOC134466	TSS1500
cg21132686	0.0023	0.0005	1.035e-05	0.0340935	-++-++++++++-+++--++++	4.1	21.894	21	0.4056	0.00251404	1.056e-05	0.0356812	0.00107782	0.4804	0.955329	chr20	22795774	OpenSea
cg04497992	-0.0016	0.0004	1.042e-05	0.0341749	-----------++----+----	0	20.958	21	0.4615	-0.00165855	2.742e-05	0.057015	-0.000858651	0.5583	0.96451	chr16	616212	S_Shore	NHLRC4	TSS1500
cg01603290	-0.001	0.0002	1.049e-05	0.0342555	+-+----+-+-----+--+-+-	0	17.433	21	0.6845	-0.00104247	2.958e-05	0.0589166	-0.00137606	0.1672	0.890867	chr17	40805956	Island
cg02699829	0.002	0.0004	1.066e-05	0.0344567	++++++++++++++++++--++	24.7	27.904	21	0.1429	0.00173017	0.0002573	0.139959	0.000734427	0.7225	0.980479	chr19	13216355	S_Shore	TRMT1;TRMT1;TRMT1	Body;Body;Body
cg25471443	0.0011	0.0002	1.072e-05	0.0344567	+-+-++--+-+--++++-+++-	41.9	36.134	21	0.02112	0.000960623	0.0001637	0.116447	0.00148041	0.1917	0.898706	chr1	27668058	OpenSea	SYTL1	TSS1500
cg02547054	-0.0014	0.0003	1.076e-05	0.0344567	----+------+---+++----	0	18.711	21	0.6037	-0.00139521	3.571e-05	0.0640569	-0.000653614	0.5897	0.967278	chr12	48296637	N_Shelf	VDR;VDR	5'UTR;5'UTR
cg14733720	0.0023	0.0005	1.076e-05	0.0344567	++-++++-+++-+++++-++++	13.1	24.164	21	0.2852	0.00220464	0.0001051	0.096865	0.00098433	0.5724	0.965629	chr19	44325004	Island	LYPD5	TSS200
cg13459764	-0.0009	0.0002	1.078e-05	0.0344567	+--+---------+--+--+--	29.2	29.657	21	0.09911	-0.000875599	1.39e-05	0.0409654	-0.000641609	0.4794	0.95524	chr9	140510480	N_Shelf	C9orf37	Body
cg17988187	-0.0015	0.0003	1.085e-05	0.0345341	-+----+---+++---+--+--	0	15.228	21	0.8113	-0.00151599	1.526e-05	0.0429364	-0.00116003	0.377	0.940217	chr2	74612222	OpenSea	LOC100189589	TSS1500
cg18115040	-0.0002	0.0001	1.1e-05	0.0348645	++--+---+----+-----+-+	1.2	21.254	21	0.4435	-0.000261522	1.165e-05	0.0376819	-0.000112639	0.5508	0.963602	chr2	176981328	Island	HOXD10	TSS200
cg17243364	0.0012	0.0003	1.119e-05	0.0353183	-++++++-++++++++++++-+	35.4	32.496	21	0.05211	0.00119265	1.586e-05	0.0436509	0.000772412	0.5288	0.960872	chr21	46962793	Island	SLC19A1	TSS1500
cg26842815	0.0006	0.0001	1.124e-05	0.0353283	+-+-+++++-++-++++----+	42.3	36.417	21	0.01962	0.000581428	9.26e-05	0.0924623	0.000112104	0.8741	0.992591	chr12	7060263	OpenSea	PTPN6;PTPN6;PTPN6	TSS200;Body;TSS200
cg23648809	0.003	0.0007	1.131e-05	0.0354008	-+++++++++-+++-+-++-++	0	17.003	21	0.7109	0.00301132	6.688e-05	0.0792836	0.0038463	0.06524	0.845066	chr1	2106400	OpenSea	PRKCZ;PRKCZ;PRKCZ	Body;Body;Body
cg05459233	-0.0029	0.0007	1.137e-05	0.0354415	+--------+--+---+++---	23.3	27.376	21	0.1587	-0.00364327	8.576e-07	0.0095455	0.00147094	0.4165	0.946381	chr3	88050165	OpenSea
cg09093858	-0.0011	0.0002	1.148e-05	0.0356371	-+--+-+---++-++--+----	0	15.807	21	0.7804	-0.00112294	1.161e-05	0.0376819	-0.00128556	0.2809	0.921319	chr8	101117952	Island	RGS22	Body
cg18125510	-0.0033	0.0008	1.157e-05	0.0357693	+--------++-+-+-?++---	4.8	21.015	20	0.3962	-0.0040876	3.646e-07	0.00563175	0.00415939	0.1356	0.879438	chr14	100841768	N_Shore	WARS;WDR25;WARS;WARS;WDR25;WARS;WARS;WARS	1stExon;TSS1500;5'UTR;5'UTR;TSS1500;1stExon;5'UTR;5'UTR
cg18417954	0.0036	0.0008	1.173e-05	0.036116	-++-++++++-++-++++++++	42.8	36.742	21	0.01802	0.00370075	2.148e-05	0.050273	0.00508856	0.1044	0.865226	chr19	55672513	Island	C19orf51	Body
cg04313735	-0.0017	0.0004	1.182e-05	0.0362451	--------------+++?+-++	16.7	23.997	20	0.2425	-0.00174526	2.167e-05	0.050273	0.00171331	0.5217	0.959933	chr11	73357194	OpenSea	PLEKHB1;PLEKHB1;PLEKHB1;PLEKHB1	TSS200;TSS200;TSS1500;TSS1500
cg11958060	0.0025	0.0006	1.189e-05	0.0363122	++++?++++++--+-++--+++	10	22.228	20	0.3283	0.00283756	6.839e-06	0.0288495	-0.000357941	0.8489	0.990667	chr1	31654355	N_Shore	NKAIN1	3'UTR
cg00345425	0.0033	0.0008	1.198e-05	0.0364395	-+++??-?+++++++-??+-++	13.7	18.53	16	0.2938	0.00328678	4.817e-05	0.0710693	0.00995049	0.0382	0.815249	chr4	2070915	OpenSea
cg13027206	0.0019	0.0004	1.209e-05	0.0366264	+++++++++++++++++?++++	0	14.817	20	0.7868	0.00216576	5.113e-06	0.0257086	0.000292535	0.8512	0.990726	chr14	91866325	OpenSea	CCDC88C	Body
cg04541293	0.0019	0.0004	1.225e-05	0.0369627	-++-++--+++--+++++++++	44.9	38.095	21	0.01256	0.00195357	3.74e-05	0.0656776	0.00096843	0.5016	0.957734	chr20	41819125	Island	PTPRT;PTPRT	TSS1500;TSS1500
cg15339075	0.0028	0.0006	1.249e-05	0.0375367	-+++++++-+++++++++-++-	25.7	28.264	21	0.1328	0.00277351	6.165e-05	0.0777687	-5.18691e-05	0.9803	0.998889	chr6	162259067	OpenSea	PARK2;PARK2;PARK2	Body;Body;Body
cg01281851	0.0042	0.001	1.262e-05	0.0376873	-+++-++++++++---++--++	18.4	25.73	21	0.2169	0.00424438	4.538e-05	0.0694027	0.00301253	0.3003	0.926053	chr7	57271463	Island
cg23689052	0.0014	0.0003	1.266e-05	0.0376873	++++++++++++--++++---+	0	13.127	21	0.9041	0.00154386	6.593e-06	0.0283849	0.000403122	0.7443	0.982066	chr2	97427102	Island	CNNM4	1stExon
cg15174926	-0.0008	0.0002	1.269e-05	0.0376873	+---------++--------+-	37.3	33.49	21	0.04106	-0.000845583	1.876e-05	0.0476147	-0.00127922	0.2023	0.901969	chr8	144875094	S_Shelf	SCRIB;SCRIB	Body;Body
cg18236571	0.0025	0.0006	1.279e-05	0.0377465	-++++++-++-+++++++++--	13.9	24.4	21	0.2741	0.00247306	6.058e-05	0.0769318	0.00475159	0.03897	0.815645	chr4	135122410	OpenSea	PABPC4L	5'UTR
cg22417398	0.0015	0.0004	1.281e-05	0.0377465	-++++++++++++++++-++-+	0	20.688	21	0.4781	0.00149067	9.372e-05	0.093017	0.000848871	0.4397	0.949356	chr11	65293094	S_Shore	SCYL1;SCYL1	Body;Body
cg09059635	0.0028	0.0006	1.306e-05	0.0382433	+++++++-++++--++-++++-	59.2	51.464	21	0.0002274	0.00289201	2.717e-05	0.0568073	0.00409664	0.08812	0.859218	chr9	135042197	S_Shelf	NTNG2	5'UTR
cg27459121	0.0014	0.0003	1.308e-05	0.0382433	++++-+++++++-+-++++--+	36.7	33.175	21	0.04431	0.00113172	0.0007612	0.204609	0.00107009	0.3651	0.937978	chr16	1757247	OpenSea	MAPK8IP3;MAPK8IP3	Body;Body
cg03593189	0.0017	0.0004	1.314e-05	0.0382704	++++?+-++++-+--++++++-	0	10.02	20	0.9678	0.00180931	1.98e-05	0.0488146	0.00226643	0.1675	0.890991	chr7	73118533	Island	STX1A;STX1A	Body;Body
cg23301492	-0.0001	0	1.323e-05	0.0383239	----+----++-++++----+-	0	20.846	21	0.4684	-8.30663e-05	0.000202	0.126984	-0.000213482	0.004028	0.701875	chr17	42264543	Island	TMUB2;TMUB2;C17orf65;TMUB2	TSS200;5'UTR;TSS1500;5'UTR
cg10644885	-0.0009	0.0002	1.326e-05	0.0383239	---------++-----+-----	49.5	41.613	21	0.004705	-0.000927818	7.197e-06	0.0297662	-0.000462863	0.6811	0.976726	chr19	11687621	N_Shore	ACP5;ACP5;ACP5;ACP5	Body;Body;Body;Body
cg03898463	0.0017	0.0004	1.34e-05	0.0385807	--?++++-+?++?++?+++-??	0	9.811	15	0.8315	0.00149667	0.0002751	0.144199	0.00206841	0.1004	0.86321	chr5	178561725	N_Shelf	ADAMTS2	Body
cg02876341	-0.0007	0.0002	1.354e-05	0.0388356	----+----+--+---+---++	0	18.114	21	0.6418	-0.000694123	8.661e-06	0.0327764	0.000626096	0.4841	0.955731	chr4	140783585	S_Shelf	MAML3	Body
cg24511738	-0.0001	0	1.364e-05	0.038941	---++------++-----+++-	28.1	29.226	21	0.1087	-0.000137411	6.849e-05	0.0797511	-0.000364987	0.05084	0.830944	chr8	9762716	Island
cg10895875	0.0048	0.0011	1.368e-05	0.038941	+++-++++++-++-++++-+++	20.6	26.453	21	0.1897	0.00565324	2e-06	0.0154464	0.000379331	0.9199	0.99554	chr7	56242407	Island
cg06690548	-0.0009	0.0002	1.412e-05	0.0400424	+---------++-+-+--+---	42.7	36.639	21	0.01851	-0.00108398	1.872e-06	0.0152351	0.000420782	0.592	0.967526	chr4	139162808	OpenSea	SLC7A11	Body
cg08345614	0.0014	0.0003	1.424e-05	0.0402222	-+++++++++++-+-++-+-++	0	17.153	21	0.7018	0.00144633	4.261e-05	0.0685452	0.00119744	0.2607	0.916826	chr20	62586772	N_Shore	UCKL1AS;UCKL1	Body;Body
cg03706720	-0.0009	0.0002	1.435e-05	0.0402222	+-+----+--------+----+	0.6	21.122	21	0.4515	-0.000926596	2.728e-05	0.0568802	2.31206e-05	0.9843	0.999074	chr3	184230938	N_Shore
cg08171930	-0.0003	0.0001	1.439e-05	0.0402222	?????-+????????-+?-???	0	2.595	4	0.6278	-0.00032737	2.026e-05	0.0493063	-0.000487918	0.393	0.94274	chr16	89615085	OpenSea	SPG7	Body
cg15653807	0.0019	0.0004	1.442e-05	0.0402222	++?+?++++?++?++???++??	0	4.729	12	0.9664	0.00199421	3.302e-05	0.0618484	0.00146262	0.3143	0.928404	chr22	16864863	N_Shelf
cg07930329	0.0014	0.0003	1.445e-05	0.0402222	++?+?+--+?++?++???++??	0	9.677	12	0.6443	0.00139292	4.854e-05	0.0712282	0.00180972	0.2949	0.924812	chr19	47632696	N_Shore	SAE1;SAE1;SAE1;SAE1	TSS1500;TSS1500;TSS1500;TSS1500
cg16714237	-0.0013	0.0003	1.456e-05	0.0403408	?????--????????--?-???	0	1.674	4	0.7955	-0.00129235	2.378e-05	0.0532498	-0.0010433	0.3207	0.929667	chr14	24745117	OpenSea
cg05905475	0.0012	0.0003	1.461e-05	0.0403408	++?+?+-++?-+?++?-+++??	15.7	16.611	14	0.2775	0.00114931	0.0002503	0.138291	0.00131534	0.07907	0.855292	chr7	6915928	OpenSea
cg08967764	-0.0029	0.0007	1.47e-05	0.0403408	+-----------+--+-++---	32.1	30.918	21	0.07503	-0.00299219	3.064e-05	0.0597696	0.000443741	0.8391	0.989943	chr3	88050264	OpenSea
cg00792849	0.0013	0.0003	1.474e-05	0.0403408	-++-+++-+---+++++-++-+	0	20.472	21	0.4915	0.0013253	4.259e-05	0.0685452	0.00140357	0.1887	0.897828	chr15	35046610	Island	GJD2	Body
cg16426215	0.0022	0.0005	1.476e-05	0.0403408	-++-+++++-+-+-++++++--	0	15.777	21	0.7821	0.00218732	6.338e-05	0.0785983	0.00177653	0.2176	0.906175	chr16	56706854	N_Shelf
cg03107987	-0.001	0.0002	1.494e-05	0.0404242	---+--+-----+---++----	2.3	21.505	21	0.4285	-0.00105286	2.86e-05	0.0580337	-0.000314208	0.759	0.983214	chr19	3481960	Island	C19orf77	TSS1500
cg18777299	-0.0019	0.0005	1.495e-05	0.0404242	----+-----++++-+-+--+-	38.3	34.03	21	0.03598	-0.0020702	1.877e-05	0.0476147	-0.00293603	0.04585	0.824973	chr4	26994740	OpenSea	STIM2;STIM2;STIM2	Body;Body;Body
cg06903099	-0.0002	0	1.499e-05	0.0404242	?????--????????--?+???	45.6	7.354	4	0.1183	-0.000206208	1.201e-05	0.0379383	3.69571e-05	0.9197	0.995513	chr3	183526369	OpenSea	YEATS2	Body
cg11791710	-0.0012	0.0003	1.517e-05	0.0404242	-+----+---+-----++----	7.3	22.646	21	0.3632	-0.00128644	9.357e-06	0.0342359	-0.000373939	0.682	0.976825	chr10	129172535	OpenSea	DOCK1	Body
cg02930866	0.0023	0.0005	1.52e-05	0.0404242	++++-+++++++++++++++++	0	15.235	21	0.811	0.00214459	0.0002646	0.141633	0.00254644	0.05383	0.833338	chr3	15482580	OpenSea	EAF1	3'UTR
cg12656681	0.0015	0.0003	1.528e-05	0.0404242	-++-?++-+++-++-+??+---	9.4	19.877	18	0.3398	0.00144882	5.933e-05	0.0768239	0.00160476	0.3741	0.939662	chr5	72592688	N_Shore
cg22854223	0.0016	0.0004	1.53e-05	0.0404242	++++++--+-+-+++++?+++-	0	17.164	20	0.6423	0.00131171	0.001336	0.247596	0.00343814	0.001333	0.652546	chr11	44586505	N_Shore	CD82;CD82	TSS1500;TSS1500
cg18428283	0.0026	0.0006	1.533e-05	0.0404242	-+++++++-++++-+++?-+--	17.8	24.329	20	0.2283	0.00298518	2.697e-06	0.0174469	-0.000967822	0.6439	0.972674	chr5	150326642	S_Shore	LOC134466	TSS1500
cg10656742	0.0017	0.0004	1.537e-05	0.0404242	++-+++++-++--+++--++--	14.4	24.533	21	0.2679	0.00192656	4.485e-06	0.0239694	-0.000288565	0.8468	0.990513	chr13	24152779	N_Shore	TNFRSF19;TNFRSF19	TSS1500;5'UTR
cg03008339	0.0008	0.0002	1.537e-05	0.0404242	+++-+++++++++++++-+-++	22	26.936	21	0.173	0.000776696	4.141e-05	0.0685452	-0.000123692	0.8723	0.99249	chr4	1241188	N_Shore	CTBP1;CTBP1	Body;5'UTR
cg10513302	0.0014	0.0003	1.538e-05	0.0404242	++?++++++-+-++-+++-++-	0	10.986	20	0.9466	0.0014024	4.708e-05	0.0703131	0.00139755	0.211	0.904288	chr6	30698905	OpenSea	FLOT1	Body
cg13784018	-0.0019	0.0004	1.564e-05	0.0407604	?????--????????--?-???	0	2.305	4	0.6799	-0.00194985	1.421e-05	0.0415257	-0.000851097	0.5512	0.963605	chr12	109249578	N_Shore	SSH1;SSH1	Body;Body
cg01127300	-0.0017	0.0004	1.566e-05	0.0407604	----+-+----++--+------	17.6	25.498	21	0.2262	-0.00139373	0.0005022	0.181455	-0.0043229	0.004547	0.705317	chr22	38614796	S_Shelf
cg27009545	0.001	0.0002	1.567e-05	0.0407604	+++-+++++++++++++-----	29.8	29.901	21	0.09399	0.00100143	6.66e-05	0.0792836	0.000826816	0.5127	0.95897	chr15	83776915	Island	TM6SF1;TM6SF1	Body;Body
cg19104318	0.0006	0.0001	1.611e-05	0.0416695	?????++????????--?+???	0	2.741	4	0.6021	0.000637592	1.933e-05	0.0483063	0.000517267	0.5453	0.962748	chr1	51782690	OpenSea	TTC39A;TTC39A;TTC39A;TTC39A;TTC39A;TTC39A	Body;Body;Body;Body;Body;Body
cg07496173	0.0038	0.0009	1.613e-05	0.0416695	++?+?++++?++?++?++-+??	1.7	14.237	14	0.4322	0.00418285	1.637e-05	0.0445684	-1.54834e-05	0.9954	0.999582	chr7	57472222	N_Shore
cg08572336	-0.003	0.0007	1.654e-05	0.0425829	---++-------+-++-+--+-	0	20.268	21	0.5044	-0.00301153	4.549e-05	0.0694027	-0.000561904	0.8633	0.991606	chr19	51165404	Island	SHANK1	Body
cg24354933	0.001	0.0002	1.667e-05	0.0426355	+++++++++++--+-++?+-+-	1.6	20.326	20	0.4377	0.000918997	0.0002568	0.139959	0.00168027	0.1542	0.885911	chr19	14049294	OpenSea	PODNL1;PODNL1;PODNL1	Body;TSS200;Body
cg07180475	0.0025	0.0006	1.668e-05	0.0426355	++-+++-+++++--++++-++-	9.8	23.291	21	0.3287	0.00241877	0.000112	0.100354	0.00171043	0.4662	0.953756	chr16	87551658	OpenSea
cg26382799	0.0024	0.0005	1.673e-05	0.0426355	?????++????????++?+???	17.3	4.838	4	0.3044	0.00219652	0.0002449	0.136998	0.0032573	0.01821	0.776867	chr17	37253509	OpenSea	PLXDC1	Body
cg13031611	0.0016	0.0004	1.702e-05	0.04303	-+++++--+++++-++++++++	0	15.477	21	0.7983	0.00164462	5.32e-05	0.0730547	0.00163836	0.1566	0.886794	chr12	115132761	N_Shelf
cg00047815	0.0004	0.0001	1.704e-05	0.04303	++++++++--++-+-+-?++++	18.5	24.526	20	0.2202	0.000375888	5.086e-05	0.0722366	0.000802304	0.1607	0.888479	chr22	45311501	N_Shore	PHF21B;PHF21B	Body;Body
cg16324409	0.0016	0.0004	1.717e-05	0.04303	-+++++-++++-+++---++-+	0	17.46	21	0.6829	0.00184622	3.103e-06	0.0192506	-0.00164079	0.3313	0.931865	chr4	3416370	S_Shore	RGS12;RGS12;RGS12	Body;Body;Body
cg12190044	0.0011	0.0003	1.717e-05	0.04303	++++++-++++++--+++++-+	23.3	27.367	21	0.159	0.00111576	9.222e-05	0.0924245	0.00180088	0.06329	0.843186	chr9	102590743	Island	NR4A3;NR4A3;NR4A3;NR4A3	Body;Body;Body;Body
cg04180953	-0.0016	0.0004	1.717e-05	0.04303	----+------+--+++-+---	33.3	31.483	21	0.06599	-0.00160578	3.58e-05	0.0640569	0.00127751	0.6124	0.969475	chr18	28743074	OpenSea	DSC1;DSC1	TSS1500;TSS1500
cg08207466	0.0022	0.0005	1.731e-05	0.0432372	-+++-++++++--+++++++-+	10.2	23.393	21	0.3234	0.00195886	0.0006195	0.192196	0.00378066	0.01251	0.758139	chr19	42818481	S_Shore	TMEM145	Body
cg21247338	0.0006	0.0001	1.744e-05	0.0433065	++++?+++--+++--++--+-+	0	17.554	20	0.6168	0.000602777	8.306e-06	0.0323864	-6.21047e-05	0.9173	0.995385	chr2	129548448	OpenSea
cg14973204	-0.0011	0.0002	1.749e-05	0.0433065	----?---------+--+---+	26.3	27.137	20	0.1315	-0.00107144	3.927e-05	0.0672453	-0.000211686	0.8293	0.98913	chr12	133052753	Island
cg27115863	-0.0017	0.0004	1.751e-05	0.0433065	+---------+-+++--+-++-	42.4	36.489	21	0.01925	-0.00215237	5.881e-07	0.007297	-0.00112422	0.4536	0.951813	chr22	37921640	OpenSea
cg21320095	0.0004	0.0001	1.758e-05	0.0433376	?????++????????++?-???	59.2	9.8	4	0.04393	0.000402571	2.917e-05	0.058718	0.00118574	0.193	0.899219	chr19	5016200	OpenSea	KDM4B	5'UTR
cg08025954	0.0005	0.0001	1.779e-05	0.0437124	+-++++--+++-++++--++++	42.8	36.707	21	0.01818	0.00054869	1.352e-05	0.0402871	-0.000258292	0.6619	0.974484	chr22	24823455	S_Shelf	ADORA2A	TSS200
cg04661001	-0.0017	0.0004	1.798e-05	0.0440358	--------++--+-++-++---	0	18.918	21	0.5904	-0.0017938	2.41e-05	0.0534916	-0.000941926	0.577	0.965944	chr19	19217217	N_Shelf	SLC25A42	Body
cg15820536	0.001	0.0002	1.805e-05	0.0440642	-+++++++++--+-+++-++-+	24.5	27.808	21	0.1457	0.00107378	6.349e-06	0.0283849	0.000315648	0.7064	0.978881	chr12	132195144	Island	SFRS8	TSS1500
cg25685510	0.0011	0.0003	1.85e-05	0.0449273	-++++++++++-+-+++-++++	0	17.259	21	0.6953	0.00114558	2.15e-05	0.050273	0.000431473	0.603	0.968582	chr19	14671512	OpenSea	TECR	Body
cg07063883	0.0008	0.0002	1.861e-05	0.0449273	++++++--+++---++++---+	23.5	27.468	21	0.1559	0.000820571	2.478e-05	0.0540935	0.000370917	0.5666	0.965082	chr16	3079953	Island	CCDC64B	Body
cg18566672	0.001	0.0002	1.865e-05	0.0449273	-+++++++++++-++++-++--	0	10.688	21	0.9685	0.000987914	7.384e-05	0.0831772	0.000982063	0.2888	0.923441	chr19	39831825	N_Shore	SAMD4B	TSS1500
cg10516117	0.0012	0.0003	1.878e-05	0.0449273	++++++-+++-+-++++-++-+	10.7	23.528	21	0.3165	0.00129095	4.164e-05	0.0685452	0.00132442	0.09085	0.85993	chr17	1656147	N_Shore	SERPINF2;SERPINF2;SERPINF2	Body;Body;Body
cg12561474	-0.0013	0.0003	1.879e-05	0.0449273	---------------+-++---	33.2	31.439	21	0.06665	-0.00150896	9.61e-06	0.0344718	7.15963e-05	0.9419	0.996762	chr17	47590237	Island	NGFR	Body
cg18485444	-0.0003	0.0001	1.883e-05	0.0449273	----+-+-+-+--+-----++-	19.9	26.226	21	0.198	-0.000295715	0.0001095	0.0991079	-0.000737545	0.01253	0.758139	chr11	66035072	N_Shore	KLC2;RAB1B;KLC2;KLC2;KLC2	3'UTR;TSS1500;3'UTR;3'UTR;3'UTR
cg08966619	0.0029	0.0007	1.885e-05	0.0449273	++++-++++++-++++++----	22.9	27.224	21	0.1636	0.00341216	5.503e-06	0.0261547	0.000253083	0.8956	0.993885	chr11	31844481	N_Shelf
cg05005659	-0.0006	0.0001	1.888e-05	0.0449273	++--+-+--+-+--+--+----	0	13.86	21	0.8755	-0.00057273	2.225e-05	0.0508774	-0.000342661	0.6695	0.97557	chr17	3764251	OpenSea	CAMKK1;CAMKK1	3'UTR;3'UTR
cg16270995	-0.0017	0.0004	1.903e-05	0.0451418	?????--????????--?-???	0	0.191	4	0.9957	-0.0016719	3.014e-05	0.0597177	-0.00166944	0.3495	0.935177	chr14	77425779	S_Shelf
cg06698097	-0.0003	0.0001	1.946e-05	0.0460171	?????--????????--?-???	0	2.136	4	0.7108	-0.000309292	4.177e-05	0.0685452	-0.000767329	0.1354	0.879324	chr8	25143787	OpenSea	DOCK5	Body
cg14794655	-0.0015	0.0004	1.96e-05	0.0462033	---------+-++---------	15	24.701	21	0.2604	-0.00151715	5.913e-05	0.0768239	-0.000811721	0.5763	0.965938	chr2	54558352	S_Shore	C2orf73	Body
cg17005446	0.0037	0.0009	1.972e-05	0.0462209	++?+??+++?++?++???++??	0	6.862	11	0.8101	0.00354573	0.0003127	0.150652	0.00736722	0.005368	0.718661	chr10	42777375	OpenSea
cg14942863	0.0046	0.0011	1.973e-05	0.0462209	+++-++++++++++-+++-+--	16.6	25.19	21	0.239	0.00442424	9.176e-05	0.0924245	-0.00167292	0.7461	0.98222	chr19	37894762	Island
cg16872841	0.0024	0.0006	1.98e-05	0.0462413	-+++-+++++++-+-+++-+++	39.6	34.756	21	0.03003	0.00217189	0.000297	0.147747	0.00184767	0.4215	0.947127	chr13	110993558	OpenSea	COL4A2	Body
cg08992872	-0.0002	0	2.005e-05	0.0465602	--+---++--+-+-+-+-+-+-	1.4	21.291	21	0.4413	-0.000204549	1.056e-05	0.0356812	0.000101623	0.6733	0.976014	chr8	91095058	OpenSea	CALB1;CALB1	1stExon;5'UTR
cg07787666	-0.0019	0.0004	2.006e-05	0.0465602	-----------+----------	0	15.014	21	0.8222	-0.00169723	0.0002296	0.133439	-0.00246417	0.1646	0.890098	chr10	135059289	OpenSea
cg07072704	-0.0014	0.0003	2.059e-05	0.0476437	--------++-------+--++	14	24.43	21	0.2727	-0.00115341	0.001087	0.229426	-0.00174009	0.1777	0.895393	chr22	45899736	S_Shore	FBLN1;FBLN1;FBLN1;FBLN1	Body;Body;Body;Body
cg07897069	-0.0016	0.0004	2.07e-05	0.0477518	----+---++-++---+--++-	0	13.28	21	0.8985	-0.00156441	5.985e-05	0.0769318	-0.00138532	0.3768	0.940141	chr5	126564606	N_Shore
cg13076718	0.0024	0.0006	2.078e-05	0.0477902	-++++++-++++-+++++-+-+	0	18.717	21	0.6033	0.00243852	5.185e-05	0.0727099	0.00307603	0.3352	0.93269	chr19	2945492	Island	ZNF77	TSS1500
cg03693099	-0.0011	0.0003	2.109e-05	0.0483557	+---+-----+-----+-----	10.9	23.569	21	0.3144	-0.0012267	7.407e-06	0.0304683	-0.000178991	0.8878	0.993277	chr9	135936901	OpenSea	CEL	TSS1500
cg09980195	-0.0002	0.0001	2.125e-05	0.0484091	-------+---++++----?--	0	15.38	20	0.7543	-0.000235001	8.962e-05	0.0914164	-0.00029374	0.1075	0.866097	chr14	60715506	Island	PPM1A;PPM1A;PPM1A	TSS1500;Body;TSS1500
cg06762457	-0.0017	0.0004	2.13e-05	0.0484091	----+-----++--++------	0	18.457	21	0.6199	-0.00184677	1.493e-05	0.0424816	-0.00133286	0.4253	0.947627	chr6	149806635	OpenSea	ZC3H12D	TSS1500
cg16576928	0.0005	0.0001	2.135e-05	0.0484091	+-++-+----+--+-+++++-+	0	20.888	21	0.4658	0.000410551	0.0006207	0.192248	0.00205547	7.444e-05	0.454334	chr12	96248940	N_Shelf
cg25305879	0.0027	0.0006	2.137e-05	0.0484091	++++-++++++-++-+++++++	28.1	29.221	21	0.1088	0.00307113	3.353e-05	0.0620488	0.00128248	0.3884	0.942136	chr2	106814630	S_Shelf
cg16139000	0.0019	0.0005	2.154e-05	0.0486482	?????+-????????++?+???	56.5	9.186	4	0.05662	0.00182979	0.0002214	0.131314	0.00264751	0.02846	0.799823	chr12	66276087	OpenSea	LOC100129940;LOC100129940;LOC100129940;HMGA2;HMGA2;HMGA2;HMGA2	TSS1500;TSS200;TSS200;Body;Body;Body;Body
cg23629166	-0.0014	0.0003	2.166e-05	0.0487731	---+------+-+-----+--+	0	14.053	21	0.8673	-0.00143135	2.905e-05	0.0586324	-0.000515359	0.745	0.982111	chr1	2345368	N_Shore	PEX10;PEX10	TSS1500;TSS1500
cg20246113	0.0024	0.0006	2.192e-05	0.0492117	-+++-++-++++++++++++--	0	18.871	21	0.5934	0.00200364	0.0007099	0.200656	0.00651426	0.003934	0.701875	chr15	79104481	Island	ADAMTS7	TSS1500
cg12504148	-0.0018	0.0004	2.232e-05	0.0498132	-+----------+-+++-+---	0	11.02	21	0.9624	-0.00179147	3.063e-05	0.0597696	-0.000366212	0.9174	0.995416	chr13	43597331	N_Shore	DNAJC15	TSS200
cg04345034	0.0019	0.0004	2.232e-05	0.0498132	+++++++-++++-+-+-+++++	19.2	26	21	0.2064	0.00181556	9.187e-05	0.0924245	0.00149027	0.3918	0.942529	chr15	70797389	OpenSea
cg14285533	0.0027	0.0006	2.243e-05	0.0498174	++++++++++-+++++++-+++	12.2	23.912	21	0.2973	0.00291468	1.856e-05	0.047458	-0.000370924	0.8926	0.993678	chr7	63386328	N_Shore
cg25939647	-0.0011	0.0003	2.252e-05	0.0498174	----+------+----+--+--	0	9.743	21	0.9821	-0.00107441	0.0001101	0.0994182	-0.00101451	0.3523	0.935853	chr15	40173065	OpenSea	GPR176	Body
cg18322589	0.0036	0.0009	2.252e-05	0.0498174	-++++++++++--+++-+++-+	0	16.52	21	0.7398	0.00361515	6.74e-05	0.0792836	0.0035997	0.3451	0.934495	chr10	123909456	OpenSea	TACC2;TACC2	Body;Body

## Sheet: Supplementary Data 2
CpGs at chromosome 7 peak overlapping LOC650226 and ZNF727
cpg	Effect	StdErr	P	Direction	HetISq	HetChiSq	HetDf	HetPVal	chr	pos	Relation_to_Island	UCSC_RefGene_Name	UCSC_RefGene_Group	FDR P value
cg03829739	0.0076	0.0014	8.842e-08	++++++++++--+++-++-+++	38	33.875	21	0.03737	chr7	56515510	N_Shore	LOC650226	Body	0.00215157
cg18557149	0.0051	0.001	7.176e-07	++++-+++++--+++-+--+++	37.6	33.633	21	0.03965	chr7	56515666	Island	LOC650226	Body	0.00787903
cg03122674	0.0068	0.0012	4.42e-08	++++-+++++-++++-++-+++	45.4	38.446	21	0.01142	chr7	56515752	Island	LOC650226	Body	0.00146047
cg26262573	0.0078	0.0013	8.309e-10	++++++++++-++++-++-+++	49.1	41.248	21	0.005224	chr7	56516129	S_Shore	LOC650226	TSS200	0.000300227
cg17328716	0.0056	0.001	7.673e-09	++++++++++-+++++++-+++	33.9	31.786	21	0.06154	chr7	56516243	S_Shore	LOC650226	TSS200	0.000482338
cg01922095	0.0031	0.0006	4.045e-07	-+++?++++++-+-+++-++++	16.5	23.946	20	0.2447	chr7	56516309	S_Shore	LOC650226	TSS1500	0.00565057
cg15949805	0.0048	0.0011	8.426e-06	+++++++++++++-++++-+++	40.5	35.306	21	0.02612	chr7	63505714	N_Shore	ZNF727	TSS200	0.030267
cg19155391	0.0047	0.0009	1.564e-07	-++++++++++++++-+--+++	18.1	25.633	21	0.2208	chr7	63505768	N_Shore	ZNF727	TSS200	0.00291249
cg24975986	0.0034	0.0007	6.699e-06	+++++++++++++-+-++-+++	37.3	33.514	21	0.04082	chr7	63505791	N_Shore	ZNF727	TSS200	0.0271483
cg01176516	0.0023	0.0005	8.884e-07	+++++++++++++-++++-+++	38.3	34.02	21	0.03606	chr7	63506148	Island	ZNF727	Body	0.00905616

## Sheet: Supplementary Data 3
Significant DMPs associated with birth order from meta-analysis in bivariate models
cpg	Effect_all	StdErr_all	P_all	adjp_all	Direction	HetISq	HetChiSq	HetDf	HetPVal	chr	pos	Relation_to_Island	UCSC_RefGene_Name	UCSC_RefGene_Group
cg09249800	-0.0065	0.0008	1.763e-16	1.3299e-10	-????+++-??-+--+?-----	60.4	35.39	14	0.001287	chr1	6341287	Island	ACOT7;ACOT7;ACOT7;ACOT7	Body;Body;Body;Body
cg11699125	-0.0063	0.0008	7.963e-15	3.0034e-09	-----+++--+-+---?-----	54.8	44.2	20	0.001415	chr1	6341327	Island	ACOT7;ACOT7;ACOT7;ACOT7	Body;Body;Body;Body
cg08940169	-0.0058	0.0008	1.205e-14	3.02993e-09	-----+++--+-+---------	51.9	43.635	21	0.002606	chr16	88540241	Island	ZFPM1	Body
cg18550847	-0.0049	0.0006	2.902e-14	5.47274e-09	+--+--++--+-+---------	54.3	45.969	21	0.00129	chr14	100610570	Island	EVL	3'UTR
cg15700636	-0.0048	0.0006	7.598e-14	1.1463e-08	-----+----+-++--+-----	39.2	34.529	21	0.03178	chr11	57156050	OpenSea	PRG2	Body
cg12227660	-0.0066	0.0009	1.729e-12	2.17376e-07	------??--+-+---?-----	21.9	23.047	18	0.1888	chr10	135061670	OpenSea	MIR202	TSS1500
cg13835688	-0.0046	0.0007	3.436e-12	3.70273e-07	------+---+-+---+-----	19.4	26.05	21	0.2045	chr9	130859454	OpenSea	SLC25A25;SLC25A25;SLC25A25;SLC25A25	Body;TSS1500;TSS1500;Body
cg24823679	-0.0047	0.0007	5.122e-12	4.82966e-07	------++----+--+------	23.4	27.414	21	0.1576	chr19	5093491	Island	KDM4B	Body
cg08438529	-0.0082	0.0012	1.323e-11	1.10888e-06	----++---------+++----	48.3	40.628	21	0.006231	chr16	1052939	N_Shelf
cg01542143	-0.0039	0.0006	2.932e-11	2.21172e-06	----+-++--+---+-------	0	20.085	21	0.5159	chr4	3240754	OpenSea	HTT	Body
cg10142874	-0.0035	0.0005	3.752e-11	2.50189e-06	-----+-?--+-+---------	59.8	49.782	20	0.000238	chr2	11917623	OpenSea	LPIN1	Body
cg26102082	-0.005	0.0008	3.98e-11	2.50189e-06	-----+++--+-+--+------	48.3	40.625	21	0.006237	chr17	47590272	Island	NGFR	Body
cg19884556	-0.0081	0.0012	4.492e-11	2.60653e-06	---+--+----------+----	7.9	22.797	21	0.3549	chr6	159128336	OpenSea	SYTL3	Body
cg13645296	-0.0044	0.0007	5.065e-11	2.72909e-06	------+---+-+--++-----	38.5	34.163	21	0.03481	chr15	64275810	OpenSea	DAPK2	Body
cg01287000	0.0082	0.0012	6.194e-11	3.11492e-06	+++++++-++-+++++++-+++	11.8	23.81	21	0.3024	chr8	145938564	Island
cg01998785	-0.0046	0.0007	1.095e-10	5.16251e-06	----++++--+-----------	40	34.986	21	0.02833	chr16	55542709	N_Shore	LPCAT2	TSS1500
cg26105076	0.0084	0.0013	1.316e-10	5.43125e-06	+++++++?++-+++-+++++++	7.2	21.55	20	0.3654	chr7	63561037	Island
cg07914457	-0.0039	0.0006	1.37e-10	5.43125e-06	---+--+---+-+--+------	14.6	24.601	21	0.2649	chr1	27241853	OpenSea	NR0B2	TSS1500
cg08969102	-0.0047	0.0007	1.431e-10	5.43125e-06	------++--+-++-+---?--	18.9	24.659	20	0.2148	chr5	133563532	S_Shore
cg13054523	-0.0042	0.0007	1.44e-10	5.43125e-06	-------+--+-+--+-+----	56.9	48.696	21	0.0005524	chr17	81055722	N_Shore
cg24836822	-0.0041	0.0006	1.539e-10	5.52823e-06	-????+++-??----+?+----	59.8	34.804	14	0.001572	chr7	150648840	Island	KCNH2;KCNH2;KCNH2	Body;Body;Body
cg27115863	-0.005	0.0008	1.632e-10	5.59583e-06	-+--++--------++-+----	37.2	33.447	21	0.04149	chr22	37921640	OpenSea
cg18891604	-0.0042	0.0007	2.182e-10	7.15639e-06	-----++---+----+---?--	36.1	31.299	20	0.05137	chr6	36319055	OpenSea
cg10644885	-0.0037	0.0006	2.502e-10	7.86399e-06	--+---+-----+--+------	19	25.928	21	0.2092	chr19	11687621	N_Shore	ACP5;ACP5;ACP5;ACP5	Body;Body;Body;Body
cg26262573	0.0145	0.0023	2.659e-10	8.02316e-06	++++++--++-+++++++++++	16.1	25.041	21	0.2454	chr7	56516129	S_Shore	LOC650226	TSS200
cg16616599	-0.0039	0.0006	4.251e-10	1.23335e-05	---+------+---+-+--?--	45.5	36.678	20	0.01279	chr12	16067423	S_Shelf	DERA	Body
cg21008399	-0.0039	0.0006	4.638e-10	1.29579e-05	-+----+---+-+---------	25.8	28.299	21	0.1319	chr12	56120816	N_Shore	CD63;CD63	Body;Body
cg20014974	0.0051	0.0008	5.747e-10	1.54828e-05	++++++--+++++-++-++?++	21.6	25.498	20	0.183	chr1	8271918	N_Shore
cg06154903	-0.0031	0.0005	6.267e-10	1.63015e-05	-----++---+-----------	63.4	57.432	21	3.101e-05	chr11	64642558	N_Shelf	EHD1	Body
cg17328716	0.0109	0.0018	6.807e-10	1.7116e-05	++++++-++++++++-++-+++	3.5	21.753	21	0.4139	chr7	56516243	S_Shore	LOC650226	TSS200
cg23147443	-0.0042	0.0007	1.3e-09	3.16336e-05	-????-+--??-+--+?-----	49.8	27.905	14	0.01465	chr7	150649655	Island	KCNH2;KCNH2;KCNH2	Body;Body;Body
cg13565129	-0.0178	0.003	1.489e-09	3.44482e-05	-----+-?-----+--+--?--	0	17.405	19	0.5625	chr6	28601419	N_Shore
cg26804336	-0.0037	0.0006	1.507e-09	3.44482e-05	----------+-----------	0	20.402	21	0.4959	chr5	67521733	OpenSea	PIK3R1	TSS1500
cg06315149	-0.0034	0.0006	3.146e-09	6.97986e-05	-+----++--+-++-+++----	46.7	39.43	21	0.008716	chr1	2036398	N_Shelf	PRKCZ;PRKCZ;PRKCZ	5'UTR;Body;5'UTR
cg03829739	0.0152	0.0026	3.483e-09	7.50676e-05	++++++-+++-++++-++++++	0	20.559	21	0.4862	chr7	56515510	N_Shore	LOC650226	Body
cg25087851	-0.0041	0.0007	3.583e-09	7.50778e-05	---+-++---+-+---+-----	22.7	27.165	21	0.1655	chr11	60623918	S_Shelf	GPR44	TSS1500
cg18557149	0.0112	0.0019	4.026e-09	8.03192e-05	+++++++-++++-++-+++?++	16.9	24.059	20	0.2398	chr7	56515666	Island	LOC650226	Body
cg26296574	-0.0044	0.0008	4.126e-09	8.03192e-05	-------+----++++------	49.8	41.858	21	0.004384	chr19	41931753	OpenSea	B3GNT8	Body
cg06528816	-0.0041	0.0007	4.411e-09	8.03192e-05	+-----++--+-++-++-----	31.2	30.506	21	0.08228	chr2	47242277	OpenSea	TTC7A	Body
cg12561474	-0.004	0.0007	4.417e-09	8.03192e-05	-----+++--+--------?--	36.7	31.578	20	0.04801	chr17	47590237	Island	NGFR	Body
cg14612966	-0.003	0.0005	4.421e-09	8.03192e-05	---+--++--+-+--+------	18.7	25.817	21	0.2135	chr9	130859606	OpenSea	SLC25A25;SLC25A25;SLC25A25;SLC25A25	Body;TSS1500;TSS1500;Body
cg12763978	-0.0136	0.0023	4.472e-09	8.03192e-05	-----+-+-?------+--?--	6.9	20.419	19	0.3698	chr6	28601519	N_Shore
cg26865747	-0.0201	0.0034	4.815e-09	8.44685e-05	---+-+?+-?---+-----?--	17	21.696	18	0.2457	chr6	28601377	N_Shore
cg27535677	-0.0188	0.0032	5.017e-09	8.60119e-05	-----+-+-?---+-----?--	0	15.008	19	0.7221	chr6	28601365	N_Shore
cg21220721	-0.0034	0.0006	6.024e-09	0.00010054	-----+++--+-+--+------	50.7	42.618	21	0.003515	chr1	6341230	Island	ACOT7;ACOT7;ACOT7;ACOT7	Body;Body;Body;Body
cg14973204	-0.0034	0.0006	6.131e-09	0.00010054	---++-+------+--?--?--	12.9	21.806	19	0.294	chr12	133052753	Island
cg02738086	-0.0055	0.001	8.553e-09	0.000137274	---------------+---?--	0	16.157	20	0.7068	chr22	41941494	S_Shore	POLR3H;POLR3H;POLR3H	TSS1500;TSS1500;TSS1500
cg05300717	-0.0018	0.0003	1.035e-08	0.000162655	-----+++--+-+--+-+----	37.5	33.62	21	0.03977	chr11	65546210	N_Shore	DKFZp761E198	1stExon
cg16362140	-0.0032	0.0006	1.075e-08	0.000165493	-------+--+-+---------	48.2	40.525	21	0.006417	chr5	10708717	OpenSea	DAP	Body
cg13562011	-0.0031	0.0005	1.197e-08	0.000175175	---+--+---+-+---------	43.4	37.073	21	0.01651	chr9	140308660	N_Shelf	EXD3	5'UTR
cg01901579	-0.0033	0.0006	1.211e-08	0.000175175	---+-+++--+-+--+------	52.4	44.117	21	0.002258	chr14	95615731	OpenSea	DICER1	5'UTR
cg00561739	-0.0035	0.0006	1.23e-08	0.000175175	+----+++----+---------	24.4	27.782	21	0.1464	chr5	1807733	OpenSea	NDUFS6	Body
cg03313088	0.0062	0.0011	1.233e-08	0.000175175	+++++++-++-+++++?+++++	0	19.381	20	0.4972	chr7	57472367	Island
cg03759229	-0.0128	0.0022	1.254e-08	0.000175175	-----+-?-?---+--+--?--	0	16.232	18	0.5763	chr6	28601417	N_Shore
cg22497095	-0.0149	0.0026	1.333e-08	0.000182825	-----+-+-?---+-----?--	0	15.087	19	0.717	chr6	28601375	N_Shore
cg27469152	-0.0033	0.0006	1.475e-08	0.000192676	------++--+-+--+------	32.9	31.307	21	0.06869	chr17	56282313	OpenSea	EPX	3'UTR
cg13576859	-0.0041	0.0007	1.485e-08	0.000192676	------+---+-+----+----	13.7	24.332	21	0.2773	chr9	97403129	S_Shore	FBP1;FBP1	TSS1500;TSS1500
cg18428283	0.0066	0.0012	1.49e-08	0.000192676	+++---?-++++++-+++-?++	9.4	20.98	19	0.3379	chr5	150326642	S_Shore	LOC134466	TSS1500
cg17521120	-0.0037	0.0007	1.507e-08	0.000192676	---+------+-++--?-----	41.3	34.06	20	0.02572	chr19	51961666	OpenSea	SIGLEC8;SIGLEC8	1stExon;5'UTR
cg15146567	-0.0045	0.0008	1.558e-08	0.000195877	---+--++--------++----	0	19.177	21	0.5738	chr3	42948626	S_Shore	ZNF662;ZNF662	5'UTR;Body
cg24512544	-0.0012	0.0002	1.595e-08	0.000197241	---+--++--+----+-+----	58.4	50.435	21	0.0003173	chr8	141588943	OpenSea	EIF2C2;EIF2C2	Body;Body
cg15977137	0.0119	0.0021	1.646e-08	0.000200265	++++--+-++++-++-+-+?++	35.3	30.931	20	0.05611	chr21	40759694	N_Shore	WRB;WRB;WRB	Body;1stExon;5'UTR
cg16599817	-0.0047	0.0008	1.827e-08	0.000218759	-+----++--+-+------?--	7.4	21.596	20	0.3628	chr1	2036283	N_Shelf	PRKCZ;PRKCZ;PRKCZ;PRKCZ	1stExon;5'UTR;Body;5'UTR
cg25173129	-0.0035	0.0006	1.928e-08	0.000223938	------++--+------+----	18.3	25.707	21	0.2178	chr17	56269410	OpenSea	EPX	TSS1500
cg21498475	-0.0034	0.0006	1.964e-08	0.000223938	-----+++--+-+-+--+----	15.7	24.913	21	0.251	chr12	113737469	OpenSea	SLC24A6	3'UTR
cg01310029	-0.0034	0.0006	1.97e-08	0.000223938	-----++---+---+-------	0	19.974	21	0.5229	chr3	3152374	OpenSea	IL5RA;IL5RA;IL5RA;IL5RA;IL5RA;IL5RA	TSS1500;TSS1500;TSS1500;TSS1500;TSS1500;TSS1500
cg02765363	-0.0032	0.0006	1.989e-08	0.000223938	-----+-+--+--+---+----	36.1	32.886	21	0.0475	chr17	80200741	Island
cg08698681	-0.003	0.0005	2.049e-08	0.0002273	++----++--+-----------	34.4	32.012	21	0.05839	chr3	171091657	OpenSea	TNIK;TNIK;TNIK;TNIK;TNIK;TNIK;TNIK;TNIK;TNIK	Body;Body;Body;Body;Body;Body;Body;Body;Body
cg03122674	0.0131	0.0023	2.169e-08	0.000232995	++++++--++-++++++++?++	0	19.84	20	0.468	chr7	56515752	Island	LOC650226	Body
cg01922095	0.0071	0.0013	2.17e-08	0.000232995	++++++--++++-+-+?++?++	0	15.134	19	0.714	chr7	56516309	S_Shore	LOC650226	TSS1500
cg12483927	-0.0022	0.0004	2.193e-08	0.000232995	---+-+-+--+----+------	0	20.676	21	0.4789	chr1	211667682	OpenSea	RD3;RD3	TSS1500;TSS1500
cg05298628	0.005	0.0009	2.314e-08	0.000242215	++-+++--+++++++-+++?++	29.5	28.355	20	0.1013	chr12	123379569	N_Shore	VPS37B	Body
cg04549076	-0.0043	0.0008	2.344e-08	0.000242215	-+--++++--+----+------	0.3	21.056	21	0.4556	chr11	57157508	OpenSea	PRG2	5'UTR
cg01649647	-0.0035	0.0006	2.414e-08	0.000246078	------++--+-+-+-?-----	28	27.776	20	0.1148	chr20	35177530	OpenSea	MYL9;MYL9	Body;Body
cg08435683	-0.0067	0.0012	2.717e-08	0.000273272	-------+--+--+---+----	12.4	23.976	21	0.2942	chr20	4836338	OpenSea	SLC23A2;SLC23A2	3'UTR;3'UTR
cg10100117	-0.0039	0.0007	2.834e-08	0.000281289	-+----??--+-----?--?--	0	11.926	17	0.8046	chr1	179843111	N_Shelf	TOR1AIP2;TOR1AIP2	5'UTR;5'UTR
cg00381391	-0.0028	0.0005	2.978e-08	0.000291743	---+-++---+-+--+-+----	28.7	29.441	21	0.1038	chr3	33837694	N_Shelf
cg21062760	-0.0039	0.0007	3.253e-08	0.0003139	----+-++--+-+---+-----	17.6	25.496	21	0.2263	chr19	36205574	N_Shore	ZBTB32	Body
cg19327213	0.0056	0.001	3.311e-08	0.0003139	-++++---+++++-+++-++++	31.3	30.546	21	0.08155	chr19	47988783	S_Shore	KPTN	TSS1500
cg03695871	-0.0069	0.0012	3.329e-08	0.0003139	-----+----+-++-+-+----	41.4	35.851	21	0.02272	chr11	65547172	N_Shore	DKFZp761E198	1stExon
cg13459764	-0.0028	0.0005	3.784e-08	0.000352398	------++--+-+------?--	33.8	30.214	20	0.06646	chr9	140510480	N_Shelf	C9orf37	Body
cg11266582	-0.0032	0.0006	4.013e-08	0.000365173	------+?--+-+---------	5	21.046	20	0.3944	chr15	64275853	OpenSea	DAPK2	Body
cg24366564	-0.005	0.0009	4.018e-08	0.000365173	---+++??--+--+--------	17.1	22.93	19	0.2404	chr17	2843149	OpenSea	RAP1GAP2;RAP1GAP2	Body;Body
cg22608655	0.0044	0.0008	4.284e-08	0.000384713	+-++++-+-++++++++++?++	39.1	32.822	20	0.03529	chr1	154933512	N_Shore	PYGO2	Body
cg13628444	-0.0031	0.0006	4.426e-08	0.000392789	-------+--+-+-----+---	31.9	30.837	21	0.07642	chr9	134883788	OpenSea	MED27	Body
cg18346531	-0.005	0.0009	4.627e-08	0.000405852	-----++---+-++++++----	41.5	35.895	21	0.02247	chr17	9967431	OpenSea	GAS7	Body
cg04497992	-0.0041	0.0007	4.833e-08	0.000419049	-+----+-----+---------	0	18.914	21	0.5906	chr16	616212	S_Shore	NHLRC4	TSS1500
cg05219423	-0.0032	0.0006	5.622e-08	0.00048192	+-----+---+-+---------	4.9	22.074	21	0.3953	chr10	11291279	OpenSea	CUGBP2;CUGBP2;CUGBP2;CUGBP2	Body;Body;Body;Body
cg19247032	-0.0031	0.0006	6.294e-08	0.000533462	------++--+-++-----?--	9.6	22.134	20	0.3333	chr21	43786727	OpenSea	TFF1	TSS200
cg14615491	0.0063	0.0012	6.557e-08	0.000549579	+++-+-+-++++-++++-++++	30.4	30.184	21	0.08836	chr7	155436380	N_Shore	RBM33	TSS1500
cg02847588	0.0039	0.0007	6.822e-08	0.000565506	+-++-+--++++++++-++?++	33.1	29.911	20	0.07131	chr1	8271997	Island
cg04523589	-0.0042	0.0008	6.959e-08	0.000570593	----+--+--------------	0	12.607	21	0.9218	chr3	48265146	OpenSea	CAMP	1stExon
cg02473287	-0.0033	0.0006	7.065e-08	0.000573055	+--+-+++--+-++--------	55.4	47.103	21	0.0009096	chr2	9752386	OpenSea	YWHAQ	Body
cg14654363	-0.0141	0.0026	7.174e-08	0.000575706	---+-+-+-?---+--+--?--	0	18.303	19	0.5023	chr6	28601443	N_Shore
cg19155391	0.0091	0.0017	7.858e-08	0.000623958	+++++++-++++++++++-+++	0	19.456	21	0.5559	chr7	63505768	N_Shore	ZNF727	TSS200
cg19684207	0.0133	0.0025	8.021e-08	0.000630267	++++--+-++++-++-+-+?++	29.7	28.432	20	0.09957	chr21	40759686	N_Shore	WRB;WRB	Body;TSS200
cg26774971	-0.0037	0.0007	8.556e-08	0.000665375	-++---?+--+----+------	6.7	21.447	20	0.3712	chr6	158994407	OpenSea	TMEM181	Body
cg12819873	-0.0028	0.0005	9.019e-08	0.000694224	-----+++--+-+---------	42	36.212	21	0.0207	chr11	57157632	OpenSea	PRG2	5'UTR
cg21919729	-0.0055	0.001	9.358e-08	0.000713042	-----+----+--+--+--?--	0	17.601	20	0.6137	chr8	11719367	OpenSea	CTSB;CTSB;CTSB;CTSB;CTSB	5'UTR;5'UTR;5'UTR;5'UTR;5'UTR
cg01116831	-0.0031	0.0006	1.012e-07	0.000763392	---------++-+-+----?--	0	16.148	20	0.7074	chr16	2190356	S_Shelf
cg25705508	0.0047	0.0009	1.079e-07	0.000805874	++-++-?+++++-++--++?-+	15.7	22.532	19	0.2586	chr1	203199023	OpenSea	CHIT1	TSS200
cg19021988	-0.0035	0.0007	1.11e-07	0.000820899	----++----+--------?--	0	14.682	20	0.7943	chr10	135059941	OpenSea
cg01176516	0.0048	0.0009	1.134e-07	0.000830506	+++++-+-++++++-+++-?-+	32.4	29.567	20	0.07718	chr7	63506148	Island	ZNF727	Body
cg08561286	-0.0038	0.0007	1.206e-07	0.000874744	-----+-------------?-+	10.2	22.28	20	0.3255	chr2	121567875	OpenSea	GLI2	Body
cg23642826	-0.0038	0.0007	1.28e-07	0.000913036	-------?--+-+---------	0	15.465	20	0.7492	chr1	6645463	OpenSea	ZBTB48	Body
cg15134787	0.0123	0.0023	1.283e-07	0.000913036	+++++-+--+-++++++++?++	18.8	24.636	20	0.2157	chr7	57471759	N_Shore
cg16597993	-0.0023	0.0004	1.333e-07	0.00093635	-----+??-------+?-+---	47.8	34.468	18	0.01102	chr19	16578633	N_Shelf	EPS15L1	Body
cg19846596	-0.0027	0.0005	1.353e-07	0.00093635	-+----??--+-++-+??-?--	22.9	20.747	16	0.1884	chr5	179225479	S_Shore	MIR1229;MGAT4B;MGAT4B	TSS200;Body;Body
cg02030454	-0.0038	0.0007	1.353e-07	0.00093635	-+--------+----+------	0	17.74	21	0.6654	chr1	35250489	Island	GJB3;GJB3	Body;Body
cg22579075	-0.0067	0.0013	1.394e-07	0.000955955	--+--++-------+--+-?--	6.3	21.338	20	0.3775	chr7	94250352	OpenSea	SGCE;SGCE;SGCE	Body;Body;Body
cg01107178	0.0044	0.0008	1.427e-07	0.000969769	++++++??+++++-+-?++?++	15.7	20.173	17	0.2655	chr16	89408248	Island	ANKRD11	5'UTR
cg08776942	-0.0037	0.0007	1.492e-07	0.00100489	-----+++--+-+--------+	29.3	29.689	21	0.09842	chr16	11729131	OpenSea
cg22252112	-0.0061	0.0012	1.514e-07	0.00100579	?????+?--?+?????????-?	55.2	8.934	4	0.06277	chr17	506008	OpenSea	VPS53;VPS53	Body;Body
cg16075268	0.0049	0.0009	1.52e-07	0.00100579	-+---+--+++++++++++?++	27.6	27.612	20	0.1189	chr14	24779793	N_Shore	LTB4R2;LTB4R2;LTB4R2;LTB4R;CIDEB	1stExon;1stExon;5'UTR;TSS1500;5'UTR
cg04010582	-0.0022	0.0004	1.577e-07	0.00103443	---+--+---+--------?--	0	19.806	20	0.4701	chr17	29826080	OpenSea	RAB11FIP4	Body
cg02171825	-0.0018	0.0003	1.651e-07	0.00107363	++----+---+-----------	25.4	28.161	21	0.1357	chr1	26517586	OpenSea	CATSPER4	Body
cg01304182	-0.0033	0.0006	1.669e-07	0.00107606	----+----+--+----+----	24.8	27.926	21	0.1423	chr16	30409908	N_Shore	ZNF48	Body
cg03983220	-0.0059	0.0011	1.757e-07	0.0011232	-----+-+--+----+---?-+	29.8	28.491	20	0.09827	chr16	85568407	OpenSea
cg00582671	-0.0039	0.0008	1.826e-07	0.0011575	-----+++--+-+--+------	33.4	31.524	21	0.06537	chr1	872235	S_Shore	SAMD11	Body
cg21733531	0.0102	0.002	2.001e-07	0.00125786	++++++--++++++++++-+++	0	17.397	21	0.6868	chr7	63560711	Island
cg22945457	-0.0039	0.0008	2.056e-07	0.00128175	--+--++------+--+-----	0	17.001	21	0.7111	chr1	225612608	N_Shelf	LBR;LBR	5'UTR;5'UTR
cg07340025	-0.0088	0.0017	2.093e-07	0.0012879	-----+++--+--+--+--?--	43.3	35.267	20	0.01873	chr5	14926200	OpenSea
cg01000631	-0.004	0.0008	2.1e-07	0.0012879	-------+--+---++---?--	0	17.507	20	0.6198	chr14	100610667	Island
cg09377531	-0.0045	0.0009	2.126e-07	0.00129333	---+++++--+-+--++-----	44.5	37.868	21	0.01335	chr8	141046469	OpenSea	TRAPPC9;TRAPPC9	Body;Body
cg19434937	-0.0042	0.0008	2.17e-07	0.00130953	-----++---+-++--+-----	37.6	33.672	21	0.03927	chr12	7104184	OpenSea	LPCAT3	Body
cg20866785	-0.0036	0.0007	2.197e-07	0.00131531	-----+-+--+-+--++--?--	43.5	35.369	20	0.01822	chr4	148733880	OpenSea	ARHGAP10	Body
cg27119318	0.0153	0.003	2.311e-07	0.00137058	++++--+-++++-++-+-+?++	35.3	30.888	20	0.05668	chr21	40759574	N_Shore	WRB;WRB	Body;TSS200
cg09487101	0.0072	0.0014	2.328e-07	0.00137058	++++++---+++-+-++++?++	8.9	21.96	20	0.3427	chr19	1287428	Island	EFNA2	Body
cg05736642	-0.0022	0.0004	2.347e-07	0.00137058	++-----+--+-++-+------	53.7	45.38	21	0.001544	chr4	3123132	OpenSea	HTT	Body
cg11668148	-0.0032	0.0006	2.362e-07	0.00137058	-----++---+------+----	0	18.559	21	0.6134	chr15	72636405	OpenSea	HEXA	3'UTR
cg18927901	-0.0035	0.0007	2.453e-07	0.00141252	---+-+++--+--+-+------	11.6	23.742	21	0.3057	chr6	36238043	OpenSea	PNPLA1;PNPLA1;PNPLA1	5'UTR;5'UTR;TSS200
cg15949805	0.0111	0.0022	2.513e-07	0.0014361	+++++++-++++++++++-?++	0	19.262	20	0.5048	chr7	63505714	N_Shore	ZNF727	TSS200
cg10742917	0.0155	0.003	2.547e-07	0.0014445	++++++-?+++++++-+++?-+	4.9	19.979	19	0.3958	chr7	56242801	Island
cg23012855	-0.0029	0.0006	2.566e-07	0.0014445	----+-?+----+--+-+----	0	16.387	20	0.6923	chr1	235111328	OpenSea
cg09906382	0.0056	0.0011	2.808e-07	0.00156903	+++++--+++++-+-++-+?++	21.3	25.417	20	0.186	chr2	157184416	Island	NR4A2	Body
cg08967764	-0.0071	0.0014	2.838e-07	0.00157413	-+-----+-+---+-----?--	19	24.692	20	0.2135	chr3	88050264	OpenSea
cg20290167	-0.0036	0.0007	2.961e-07	0.00161855	------++----+--+-++---	1.3	21.269	21	0.4426	chr17	81040724	N_Shore	METRNL	Body
cg05958985	-0.0037	0.0007	2.961e-07	0.00161855	-+----?+--+-+------?-+	41.8	32.664	19	0.02627	chr16	88558237	Island	ZFPM1	Body
cg02970679	-0.0024	0.0005	3.028e-07	0.00164327	------++--+--+--------	29.6	29.814	21	0.09579	chr17	56269818	OpenSea	EPX	TSS1500
cg22503106	-0.0042	0.0008	3.066e-07	0.001652	+----+??--+----+------	9	20.87	19	0.344	chr17	81040906	N_Shore	METRNL	Body
cg09332506	-0.0016	0.0003	3.252e-07	0.00173233	++---+++----+--+------	36.8	33.202	21	0.04402	chr1	160309220	N_Shelf	COPA;COPA	Body;Body
cg25663304	0.004	0.0008	3.261e-07	0.00173233	+-+++++-++++++--+-+?++	1.5	20.305	20	0.439	chr5	176172918	S_Shelf
cg25953310	-0.0024	0.0005	3.425e-07	0.00180672	--+---+---+-+---+-----	22.4	27.06	21	0.1689	chr12	112194269	OpenSea	ACAD10;ACAD10	Body;Body
cg00360761	0.0052	0.001	3.457e-07	0.00181094	++++++-+++++-+++++++++	17.4	25.41	21	0.2298	chr2	43398079	Island
cg14084609	-0.0028	0.0005	3.609e-07	0.00187753	+----+++--+-+--+------	57.4	49.242	21	0.0004646	chr14	100610407	Island	EVL	3'UTR
cg06098368	0.0084	0.0017	3.778e-07	0.00195198	++++-+--+++++-+-++++++	0	15.506	21	0.7968	chr7	63386616	Island
cg20151107	-0.0033	0.0006	3.827e-07	0.00196385	-+---+++--+-+---?--?--	50.1	38.051	19	0.005846	chr10	126331425	OpenSea	FAM53B	Body
cg09480470	-0.0084	0.0017	4.388e-07	0.00223652	?+---+-?---?-+--?+-?--	0	13.874	16	0.6081	chr12	124556975	OpenSea
cg07788167	0.0084	0.0017	4.457e-07	0.00225644	++++++---+++-++-?++?++	8.6	20.79	19	0.3485	chr7	57484272	Island
cg26508444	-0.0037	0.0007	4.509e-07	0.00225802	-----++-+-+-+---+-----	39.2	34.517	21	0.03187	chr10	126330845	OpenSea	FAM53B	Body
cg16228090	0.0049	0.001	4.52e-07	0.00225802	-+-+++++++++-++++++?++	4.6	20.961	20	0.3994	chr16	3356011	Island	ZNF75A	5'UTR
cg13038618	0.0054	0.0011	4.553e-07	0.00225955	+-+++---+++++++++++?++	5.9	21.247	20	0.3827	chr14	77467391	OpenSea
cg15749157	-0.005	0.001	4.605e-07	0.00227042	----+-++-----+-----?--	13.5	23.115	20	0.2832	chr19	1366829	N_Shore	MUM1;MUM1	Body;Body
cg06597413	-0.0037	0.0007	4.679e-07	0.00229192	-----+-+--+-+---------	27	28.751	21	0.1201	chr11	69251883	OpenSea
cg26787239	-0.0026	0.0005	4.711e-07	0.00229271	-------+--+-++-+---?-+	41.4	34.121	20	0.02532	chr5	132008525	OpenSea	IL4;IL4	TSS1500;TSS1500
cg07980854	-0.0049	0.001	4.802e-07	0.00232201	---+--+-+------+------	34.7	32.183	21	0.0561	chr20	57586338	S_Shelf
cg05459233	-0.0067	0.0013	4.88e-07	0.0023447	-+-----------+---+-?--	0	11.386	20	0.9356	chr3	88050165	OpenSea
cg08345614	0.0033	0.0007	4.917e-07	0.00234753	+-++++--+++++++++++?++	0	18.209	20	0.5736	chr20	62586772	N_Shore	UCKL1AS;UCKL1	Body;Body
cg11183227	-0.0037	0.0007	5.389e-07	0.00254165	--+----+--+-+----+-?--	0	15.789	20	0.7296	chr15	91455407	OpenSea	MAN2A2	Body
cg24627621	-0.0031	0.0006	5.391e-07	0.00254165	------+-----+-+-------	0	18.032	21	0.647	chr6	42109176	N_Shore	C6orf132	Body
cg21877005	-0.003	0.0006	5.644e-07	0.0026219	+----+----+-++--+-----	53.4	45.025	21	0.001719	chr1	109242103	OpenSea	PRPF38B	Body
cg13039199	-0.0037	0.0007	5.698e-07	0.0026219	------??--+---+--+-?--	0	14.255	18	0.7124	chr15	92455658	N_Shelf	SLCO3A1;SLCO3A1	Body;Body
cg17112975	0.0031	0.0006	5.698e-07	0.0026219	++++++++++++-++-+-+?+-	0	18.616	20	0.5469	chr17	75431407	OpenSea	SEPT9;SEPT9;SEPT9;SEPT9;SEPT9	Body;Body;Body;Body;Body
cg03779117	0.0054	0.0011	5.716e-07	0.0026219	+-++-+--++++-++++++?++	0	14.923	20	0.7808	chr7	57271021	Island
cg22483743	-0.0028	0.0006	5.735e-07	0.0026219	-+-----+--+-------+---	6.6	22.49	21	0.3717	chr6	42387064	OpenSea	TRERF1	5'UTR
cg01445399	-0.0031	0.0006	5.802e-07	0.00263655	------++----+--+-----+	25.2	28.072	21	0.1381	chr1	87596934	N_Shore	LOC339524;LOC339524;LOC339524;LOC339524;LOC339524	Body;TSS1500;Body;TSS1500;TSS1500
cg18417954	0.0081	0.0016	6.187e-07	0.00278567	+++++---+++++++-+++?++	29.6	28.395	20	0.1004	chr19	55672513	Island	C19orf51	Body
cg16482344	0.0095	0.0019	6.204e-07	0.00278567	++++++---+++++++--+?++	14.2	23.308	20	0.2739	chr10	42970987	N_Shore	LOC84856	Body
cg03668078	-0.0075	0.0015	6.312e-07	0.00281739	-++--+--+-----+-?---?-	0	13.764	19	0.7973	chr6	147124930	OpenSea	C6orf103;LOC729176	Body;Body
cg26958615	-0.0061	0.0012	6.464e-07	0.00286827	-+--+--+----------+?--	35.9	31.218	20	0.05238	chr6	27206664	OpenSea
cg24552463	-0.0027	0.0005	6.527e-07	0.00287928	+--+-----------+-+-?--	0	16.366	20	0.6937	chr1	114506001	OpenSea	HIPK1;HIPK1;HIPK1;HIPK1	Body;Body;Body;Body
cg06768599	-0.007	0.0014	6.751e-07	0.00296078	+++++-+---------------	0	18.396	21	0.6238	chr14	24785488	Island	LTB4R;LTB4R	Body;Body
cg21081878	0.0081	0.0016	6.874e-07	0.0029973	++++-+--+++++-++++-?++	46.5	37.41	20	0.01044	chr21	38334730	N_Shelf	HLCS	5'UTR
cg23516680	-0.0028	0.0006	6.988e-07	0.0030295	-----+++--+-+---------	37	33.358	21	0.04239	chr10	103923333	OpenSea	NOLC1	3'UTR
cg02050917	-0.0042	0.0009	7.413e-07	0.00319538	+-++-+---------+------	0	16.817	21	0.7221	chr1	2173571	OpenSea	SKI	Body
cg23316599	0.0094	0.0019	7.462e-07	0.00319823	++++++--++++++++--++++	0	20.721	21	0.4761	chr7	57271379	Island
cg00698575	-0.0061	0.0012	7.754e-07	0.00330461	----+---+-------------	0	16.558	21	0.7375	chr9	140388604	N_Shore	PNPLA7;PNPLA7	Body;Body
cg05627103	0.0046	0.0009	8.119e-07	0.00344072	++++++--+++++++-++++++	0	20.522	21	0.4885	chr9	139694135	Island	KIAA1984	Body
cg15482893	0.0053	0.0011	8.171e-07	0.00344341	+-++++--+++++-++++++++	27.7	29.029	21	0.1133	chr1	32837667	OpenSea	BSDC1;BSDC1;BSDC1;BSDC1	Body;Body;Body;Body
cg21861233	-0.0021	0.0004	8.414e-07	0.00352612	-+---++-----+++----?--	0	15.754	20	0.7317	chr8	142238957	S_Shore	SLC45A4	TSS1500
cg00990380	-0.0093	0.0019	9.215e-07	0.00384047	---+-+-+-?---+--?--?--	0	10.404	18	0.9179	chr6	28601477	N_Shore
cg21739285	-0.0184	0.0038	9.502e-07	0.00393692	?????-??-?-?????????-?	0	0.995	3	0.8025	chr20	25841250	OpenSea
cg21139003	-0.0033	0.0007	9.56e-07	0.00393692	---+-++-----+--+---?--	0	14.333	20	0.8132	chr2	33173301	S_Shore	LTBP1	Body
cg15417798	0.0035	0.0007	9.603e-07	0.00393692	+++++-+-++++++++++++++	22.4	27.076	21	0.1684	chr19	14260651	N_Shore	LPHN1;LPHN1	3'UTR;3'UTR
cg26791242	-0.0028	0.0006	1.048e-06	0.00425432	-----+++--+-+---------	1.6	21.332	21	0.4389	chr1	87596895	N_Shore	LOC339524;LOC339524;LOC339524;LOC339524;LOC339524	Body;TSS1500;Body;TSS1500;TSS1500
cg25689499	-0.0045	0.0009	1.049e-06	0.00425432	----------+-+----+----	8	22.836	21	0.3528	chr17	81042554	N_Shore	METRNL	Body
cg27230009	0.0039	0.0008	1.061e-06	0.00427326	+--++---++-+++++-++?++	31.7	29.285	20	0.08229	chr3	11241399	OpenSea	HRH1;HRH1	5'UTR;5'UTR
cg10219223	-0.0033	0.0007	1.065e-06	0.00427326	-+---+----------+-----	0	13.843	21	0.8762	chr1	6420713	OpenSea	ACOT7;ACOT7;ACOT7;ACOT7	Body;5'UTR;1stExon;Body
cg17243364	0.0025	0.0005	1.072e-06	0.00427858	++-++---+++++++-+++?++	0.6	20.128	20	0.4499	chr21	46962793	Island	SLC19A1	TSS1500
cg13993914	0.0041	0.0008	1.113e-06	0.00441884	+++--+--+++++++++++?++	0	10.572	20	0.9566	chr9	140165710	N_Shore	COBRA1	Body
cg01614759	-0.0026	0.0005	1.127e-06	0.004451	+----+-+--+-+---+-----	17.7	25.503	21	0.226	chr10	45495435	N_Shore	C10orf25;ZNF22	3'UTR;TSS1500
cg27659768	-0.0057	0.0012	1.134e-06	0.00445532	-+-++-+++--------+----	21.6	26.794	21	0.1778	chr16	71523436	OpenSea	ZNF19	TSS200
cg26069291	-0.0047	0.001	1.143e-06	0.00445605	-+---+-?-+--+----+-?--	0	15.716	19	0.6762	chr6	42716310	S_Shore
cg26717554	0.0073	0.0015	1.146e-06	0.00445605	+++++---++++-++-+++?++	30.1	28.608	20	0.09577	chr19	853334	Island	ELANE	Body
cg07286216	0.0147	0.003	1.2e-06	0.00462226	++++++--++-++++++++?++	2.9	20.602	20	0.4209	chr7	56515846	Island	LOC650226	Body
cg06070625	-0.0027	0.0006	1.201e-06	0.00462226	------?+--+-+---++----	11.2	22.533	20	0.3123	chr3	69812798	OpenSea	MITF;MITF	Body;TSS200
cg05786348	-0.0027	0.0006	1.22e-06	0.004667	--+--+-+--+-+------?--	34.4	30.468	20	0.06261	chr2	157295032	S_Shelf	GPD2;GPD2	5'UTR;5'UTR
cg01807946	0.0042	0.0009	1.225e-06	0.004667	++++++--+-+++++-++++++	54	45.615	21	0.001437	chr17	80205481	N_Shore	CSNK1D;CSNK1D	Body;Body
cg11637682	-0.0084	0.0017	1.247e-06	0.00472694	-++--+-------++--+-?--	25.8	26.949	20	0.1367	chr6	147124984	OpenSea	LOC729176;C6orf103	TSS200;Body
cg22778120	0.0068	0.0014	1.333e-06	0.00502271	-+-++---++++--+-+-+?++	18.9	24.652	20	0.2151	chr22	45094531	N_Shelf	PRR5;PRR5;PRR5;PRR5	5'UTR;5'UTR;5'UTR;5'UTR
cg01636650	0.0054	0.0011	1.341e-06	0.00502271	++++++--++-+++-++++?++	10.9	22.436	20	0.3173	chr3	38040315	Island	VILL	Body
cg27448161	0.0034	0.0007	1.345e-06	0.00502271	+-++++---++++++-+++?++	34.2	30.413	20	0.06343	chr12	53472792	N_Shore	SPRYD3	Body
cg01285926	0.0117	0.0024	1.379e-06	0.00511768	++++++--++-++++-+++?-+	19.4	24.82	20	0.2084	chr7	56242554	Island
cg15998406	0.0046	0.0009	1.384e-06	0.00511768	++++++?--+++-++++++?++	0	15.889	19	0.6647	chr19	1287832	Island	EFNA2	Body
cg02974085	-0.0044	0.0009	1.394e-06	0.00512951	----+-++--+--+-----?--	27.8	27.712	20	0.1164	chr1	222990921	S_Shelf
cg02119938	-0.0063	0.0013	1.404e-06	0.00514123	-+------+----+-+------	0	18.404	21	0.6233	chr15	78505051	OpenSea	ACSBG1	Body
cg00741634	0.0035	0.0007	1.448e-06	0.00527674	+-++-+--++++--+++++?++	12.1	22.761	20	0.3007	chr19	19432407	S_Shore	KIAA0892;SF4	Body;TSS1500
cg10009757	0.004	0.0008	1.458e-06	0.00528763	++++++-++++++--+++++++	0	14.268	21	0.8578	chr17	77207289	OpenSea	HRNBP3	5'UTR
cg08747963	0.0089	0.0018	1.479e-06	0.00533813	++++-+--++-+-++++++?++	2.8	20.581	20	0.4222	chr5	150326862	S_Shore	LOC134466	TSS1500
cg26202340	0.0041	0.0009	1.487e-06	0.00534145	++-++-+--++++-++++++++	24.8	27.915	21	0.1426	chr11	126152357	N_Shore	TIRAP;TIRAP	TSS1500;TSS1500
cg04299274	-0.0028	0.0006	1.5e-06	0.00536183	--+--+-+--+-----+-----	11.9	23.839	21	0.3009	chr17	25798741	OpenSea	KSR1	TSS1500
cg18011088	-0.0039	0.0008	1.512e-06	0.00536183	-????+??-??-----?+----	0	7.948	12	0.7892	chr6	28740611	OpenSea
cg17960717	-0.0024	0.0005	1.514e-06	0.00536183	------+?--+----+?-----	0	15.17	19	0.7117	chr10	76569871	N_Shelf
cg04332373	0.0031	0.0007	1.526e-06	0.00537908	+++--+--+++++-+++++?++	9.5	22.088	20	0.3358	chr4	15779642	N_Shore	CD38	TSS1500
cg10768996	-0.0025	0.0005	1.556e-06	0.00545932	++-+---------+--+----+	20.2	26.332	21	0.1941	chr1	205236002	N_Shelf	TMCC2	Body
cg07359306	-0.0028	0.0006	1.572e-06	0.00548992	-+-------++-+--+---?--	0	18.541	20	0.5518	chr3	52811297	OpenSea	ITIH1;ITIH1	TSS1500;TSS1500
cg15600124	-0.0027	0.0006	1.587e-06	0.00551676	+-----+---------?-----	32.5	29.613	20	0.07637	chr3	127314357	N_Shelf
cg19539004	0.0027	0.0006	1.602e-06	0.00553527	+--+++--+++++++++++?++	0	19.55	20	0.4864	chr22	30643376	S_Shore	LIF	TSS1500
cg02030958	0.005	0.001	1.607e-06	0.00553527	++++-+??++++++--?++?++	19.7	21.164	17	0.219	chr13	110386267	OpenSea
cg14549869	-0.0011	0.0002	1.685e-06	0.00577756	----++------+--+---?--	33.5	30.062	20	0.06885	chr9	37577490	S_Shore	FBXO10	TSS1500
cg12479444	0.0087	0.0018	1.695e-06	0.00578555	++++---++++++++-++++++	0	15.69	21	0.7868	chr7	63361394	Island
cg16847428	0.0059	0.0012	1.737e-06	0.00587573	+++++-+-+++++++-++-+++	22.5	27.1	21	0.1676	chr4	26095438	OpenSea
cg01752203	0.0059	0.0012	1.737e-06	0.00587573	-++-+++-++++++-+-++?++	42.4	34.706	20	0.02173	chr2	15948462	OpenSea
cg13523468	-0.009	0.0019	1.759e-06	0.00590732	?----------?----??+?--	0	11.273	16	0.7923	chr3	12047002	S_Shore	SYN2;SYN2	Body;Body
cg04983687	-0.0056	0.0012	1.762e-06	0.00590732	-+---++-----+------?--	11.6	22.636	20	0.307	chr16	88558223	Island	ZFPM1	Body
cg09561822	-0.0047	0.001	1.78e-06	0.00594126	-+-+-+??--+-+-+-?-----	10	20	18	0.3328	chr8	22516484	OpenSea	BIN3	Body
cg04004607	-0.0026	0.0005	1.849e-06	0.00614438	++-+--++--+-+------?--	17.9	24.346	20	0.2276	chr16	422053	N_Shore	TMEM8A	Body
cg14823363	-0.0036	0.0008	1.937e-06	0.00638237	--+--+----+-+-+-+-----	35	32.331	21	0.05418	chr1	6659366	Island	KLHL21	Body
cg11953775	-0.0044	0.0009	1.941e-06	0.00638237	+-+-++-+--+--+--------	42.4	36.453	21	0.01943	chr1	207597011	OpenSea
cg26952928	-0.0038	0.0008	1.946e-06	0.00638237	------+---+-+++----?--	4.6	20.954	20	0.3998	chr8	142230233	N_Shore	SLC45A4	Body
cg03693099	-0.0032	0.0007	1.98e-06	0.0064379	------+---+-+--++--?--	14.4	23.355	20	0.2717	chr9	135936901	OpenSea	CEL	TSS1500
cg01798813	-0.0028	0.0006	1.98e-06	0.0064379	-+-+---+--+-+--------+	41.3	35.8	21	0.02302	chr17	3906674	N_Shore
cg01112674	0.0034	0.0007	2.045e-06	0.00662071	-+-+++---+++-++++++?++	30.5	28.763	20	0.09253	chr11	45827327	S_Shore	SLC35C1;SLC35C1;SLC35C1;SLC35C1	5'UTR;5'UTR;5'UTR;1stExon
cg16062877	-0.0027	0.0006	2.247e-06	0.0072436	++--+++---+-++--+-----	37.7	33.694	21	0.03907	chr17	25798415	OpenSea	KSR1	TSS1500
cg26776957	-0.0046	0.001	2.28e-06	0.00728769	+---+-+------------?--	0	19.981	20	0.4591	chr11	73357183	OpenSea	PLEKHB1;PLEKHB1;PLEKHB1;PLEKHB1	TSS200;TSS200;TSS1500;TSS1500
cg17378535	-0.0043	0.0009	2.28e-06	0.00728769	-----++---+-++-+---?--	25.1	26.693	20	0.1441	chr17	41400661	OpenSea
cg21235532	-0.006	0.0013	2.321e-06	0.00738744	----++---+---------?--	0	14.921	20	0.7809	chr18	19476870	Island
cg18313661	0.0098	0.0021	2.334e-06	0.0073976	++++++-+++++-+++-++?++	8.6	21.892	20	0.3464	chr7	63560590	Island
cg00152259	0.0024	0.0005	2.354e-06	0.00742978	++-++++--+++--+-+++?++	40.6	33.691	20	0.02829	chr17	34957477	N_Shore	MRM1	TSS1500
cg07828169	-0.0032	0.0007	2.446e-06	0.00768798	+-+--+----+-+------?--	0	12.428	20	0.9005	chr5	132114623	S_Shore	2023-09-08	TSS1500
cg16913064	-0.0076	0.0016	2.466e-06	0.00771868	---+-+-+--------------	12.7	24.053	21	0.2905	chr17	45949878	Island
cg15699085	0.0064	0.0014	2.541e-06	0.00792057	++++--+--++++++++++?++	47.6	38.137	20	0.00852	chr5	140457609	OpenSea
cg11335411	0.004	0.0008	2.583e-06	0.00794958	+-++++--+++++++-+++?++	3.8	20.798	20	0.4091	chr19	58694111	N_Shore	ZNF274;ZNF274;ZNF274	TSS1500;TSS1500;TSS1500
cg23746050	-0.0034	0.0007	2.593e-06	0.00794958	---+--++----++--------	1.4	21.291	21	0.4413	chr11	69063559	OpenSea	MYEOV	Body
cg10248231	0.0053	0.0011	2.597e-06	0.00794958	+-++--++++-++-+++++?++	25.2	26.753	20	0.1424	chr1	3339870	N_Shelf	PRDM16;PRDM16	Body;Body
cg18368116	-0.0021	0.0004	2.598e-06	0.00794958	-----+++--+-+------?--	3.3	20.674	20	0.4165	chr14	21436271	N_Shelf
cg03278639	-0.003	0.0006	2.603e-06	0.00794958	-----+----+-+------?--	0	14.009	20	0.83	chr3	128134845	OpenSea
cg24332685	0.0062	0.0013	2.638e-06	0.00802399	+-+--+-++?+++-++++++++	0	14.814	20	0.7869	chr6	31508126	N_Shore	BAT1;BAT1	Body;Body
cg13668129	0.0027	0.0006	2.711e-06	0.00821291	+++++++-+++++++-+++?+-	11.7	22.65	20	0.3063	chr19	41768075	N_Shore	HNRNPUL1	TSS1500
cg22695986	0.0107	0.0023	2.725e-06	0.00822231	++++++--+++++++++++?++	0	17.377	20	0.6284	chr7	63386815	Island
cg20691617	-0.0033	0.0007	2.79e-06	0.00830962	---+--++------+----?--	0	14.985	20	0.7772	chr2	85142974	OpenSea
cg09147843	-0.0026	0.0006	2.793e-06	0.00830962	-----+----+-+--+-+----	37.2	33.434	21	0.04162	chr16	53467612	N_Shore	RBL2	TSS1500
cg12913122	0.0023	0.0005	2.796e-06	0.00830962	++++--++-++++++++++?++	0	15.403	20	0.7529	chr14	105635763	OpenSea	JAG2;JAG2	TSS1500;TSS1500
cg05129081	-0.0073	0.0016	2.798e-06	0.00830962	+--++-+---+--+-----?--	36.2	31.325	20	0.05105	chr3	189348936	OpenSea	TP63;TP63;TP63	TSS1500;TSS1500;TSS1500
cg25247596	-0.0016	0.0003	2.859e-06	0.00845748	--+-++-+-------+---?--	0	14.828	20	0.7862	chr2	118674869	OpenSea	CCDC93	3'UTR
cg18787802	-0.0028	0.0006	2.882e-06	0.00849222	++----++--+--------?-+	0	19.614	20	0.4823	chr6	139190700	OpenSea	ECT2L	Body
cg02445229	-0.0028	0.0006	2.92e-06	0.00857071	----+--+--+-++--------	10.9	23.577	21	0.314	chr19	4634006	N_Shelf
cg24411043	0.0048	0.001	2.983e-06	0.00872169	+---+-+-+++++-++++++-+	2	21.436	21	0.4326	chr1	161008297	N_Shore	TSTD1;TSTD1;TSTD1	Body;Body;Body
cg23385838	-0.0014	0.0003	2.998e-06	0.0087317	--+---++-----+---+----	25.3	28.113	21	0.137	chr12	1755068	Island	WNT5B;WNT5B	Body;Body
cg06410163	0.0077	0.0016	3.056e-06	0.0088664	++++++--+++++++++-+?++	0	12.472	20	0.8989	chr7	57484637	Island
cg21932513	-0.0035	0.0008	3.08e-06	0.00890179	+----+-+----++-+------	14.9	24.685	21	0.2611	chr1	17751974	OpenSea	RCC2;RCC2	Body;Body
cg03329755	-0.0023	0.0005	3.135e-06	0.00902617	-------+--+-+---------	47.5	39.975	21	0.00749	chr6	167189272	OpenSea	RPS6KA2	Body
cg10399944	0.0024	0.0005	3.156e-06	0.00905208	++++++-+++++-++-+++?++	0	16.88	20	0.6607	chr17	74449604	S_Shore	AANAT;AANAT;UBE2O	5'UTR;1stExon;TSS1500
cg04363228	0.0059	0.0013	3.205e-06	0.0091578	++++++++-?+++++-+++?++	23.4	24.802	19	0.1672	chr6	32155141	OpenSea	PBX2	Body
cg17936236	-0.0033	0.0007	3.238e-06	0.00921718	------+---+--+---+-?--	0	15.745	20	0.7323	chr1	167520305	N_Shelf	CREG1	Body
cg00901138	-0.0102	0.0022	3.274e-06	0.00928462	-----+-+---?-+-----?--	18.7	23.373	19	0.2213	chr7	29329370	OpenSea	CHN2	Body
cg00114012	-0.003	0.0006	3.307e-06	0.00934308	-+----++--+-+--+------	32.1	30.94	21	0.07466	chr9	130158144	N_Shore	SLC2A8	TSS1500
cg09636525	-0.0026	0.0006	3.342e-06	0.00940673	+--+------+-+--+++----	29.8	29.9	21	0.09402	chr4	7052612	Island	TADA2B	Body
cg18348654	-0.0043	0.0009	3.418e-06	0.00958489	---+-+-------------?-+	0	17.929	20	0.5921	chr18	19476864	Island
cg13335054	0.005	0.0011	3.438e-06	0.00959487	++++-++-++-+++++-++?++	0	18.611	20	0.5472	chr3	194030977	N_Shelf	LOC100131551	TSS1500
cg17454746	-0.0046	0.001	3.447e-06	0.00959487	-------------+-----?--	0	14.461	20	0.8064	chr20	62716485	Island	OPRL1;C20orf201;OPRL1	5'UTR;TSS1500;5'UTR
cg17063452	-0.0027	0.0006	3.49e-06	0.00967885	----------+-+----+-?--	23.5	26.14	20	0.1612	chr10	103450447	N_Shelf	FBXW4	Body
cg20506783	0.0034	0.0007	3.539e-06	0.00977879	-+-++++++++++-+-+++?++	0	19.771	20	0.4723	chr10	49813412	S_Shore	ARHGAP22	TSS1500
cg05641656	0.0042	0.0009	3.592e-06	0.00986928	++++++--+++++++-++++++	0	18.902	21	0.5914	chr19	58728610	Island
cg15299536	-0.0023	0.0005	3.61e-06	0.00986928	------+--?+-+---+-+---	41.8	34.371	20	0.02372	chr6	33255472	N_Shore	WDR46;WDR46	Body;Body
cg26789365	-0.003	0.0006	3.611e-06	0.00986928	-----+++--+----++--?--	0.5	20.107	20	0.4512	chr10	133743048	OpenSea
cg18337287	-0.0025	0.0005	3.633e-06	0.00989356	+----++---+--+-+------	33.9	31.79	21	0.06148	chr19	930871	N_Shore	ARID3A	Body
cg01674530	0.0082	0.0018	3.652e-06	0.00990953	?????+?++?+?????????+?	0	0.383	4	0.9839	chr2	36805906	OpenSea	FEZ2;FEZ2	Body;Body
cg10720000	0.0096	0.0021	3.684e-06	0.00996053	++++++--++-+++++--+?++	0	12.56	20	0.8954	chr7	57484635	Island
cg00916659	0.0054	0.0012	3.712e-06	0.00997582	+++++--?++-+-++++++?++	46.2	35.303	19	0.01284	chr1	212558854	OpenSea	TMEM206	Body
cg17988187	-0.0034	0.0007	3.743e-06	0.00997582	-+----+---+-+--------+	1.3	21.287	21	0.4415	chr2	74612222	OpenSea	LOC100189589	TSS1500
cg19515081	-0.0029	0.0006	3.745e-06	0.00997582	-----+----+-++-+------	0	16.369	21	0.7486	chr14	105268492	Island	ZBTB42	Body
cg01942646	-0.0033	0.0007	3.749e-06	0.00997582	------+-+-+-++-----?--	25.2	26.755	20	0.1423	chr1	27240694	OpenSea	NR0B2	TSS200
cg10704177	-0.0033	0.0007	3.759e-06	0.00997582	--+--++-----+------?--	0	15.473	20	0.7487	chr1	62209607	S_Shore	INADL	5'UTR
cg21636911	0.0032	0.0007	3.769e-06	0.00997582	++-+---+-+++-++-+++?++	47.1	37.808	20	0.009345	chr5	155000366	OpenSea
cg07496173	0.0089	0.0019	3.822e-06	0.0100807	+????++--??+++++?+++++	0	13.873	14	0.4592	chr7	57472222	N_Shore
cg13053914	-0.0006	0.0001	3.845e-06	0.0101061	----+-+---+-+----+-?-+	14.6	23.429	20	0.2682	chr7	75511260	S_Shelf	RHBDD2;RHBDD2	Body;5'UTR
cg13753183	-0.0029	0.0006	3.906e-06	0.0102307	-+---+++--+--------?-+	0	19.031	20	0.5198	chr9	32989852	OpenSea	APTX;APTX;APTX;APTX;APTX;APTX;APTX	Body;1stExon;5'UTR;5'UTR;Body;1stExon;5'UTR
cg16920238	-0.0008	0.0002	4.032e-06	0.0105242	---+------+-----------	0	19.927	21	0.5259	chr17	80076378	OpenSea	CCDC57	Body
cg13350173	0.0063	0.0014	4.119e-06	0.0107142	++++++--+++++-+-+++?++	0	14.45	20	0.807	chr19	38281183	Island
cg11987455	-0.0038	0.0008	4.147e-06	0.01075	------+---+-+------?--	25.9	26.986	20	0.1357	chr1	43290834	OpenSea	ERMAP;ERMAP	TSS1500;5'UTR
cg11209521	-0.0024	0.0005	4.202e-06	0.0108553	----+-++--+-+------?--	0	19.594	20	0.4836	chr1	68209155	OpenSea	GNG12	5'UTR
cg15673896	-0.0036	0.0008	4.227e-06	0.0108826	----------+-++-+---?--	0	15.575	20	0.7426	chr1	112046026	OpenSea	ADORA3;ADORA3;ADORA3;ADORA3;ADORA3	Body;5'UTR;5'UTR;1stExon;1stExon
cg14480531	-0.0029	0.0006	4.32e-06	0.0110842	-+---+++--+--------?--	7.7	21.657	20	0.3594	chr17	55700565	OpenSea	MSI2;MSI2	Body;Body
cg12077460	-0.003	0.0006	4.354e-06	0.0111335	-----++---+-+--+------	25.8	28.311	21	0.1315	chr8	8702053	OpenSea	MFHAS1	Body
cg18777299	-0.0047	0.001	4.459e-06	0.0113635	-+--+-------+-+-+--?--	9.2	22.038	20	0.3385	chr4	26994740	OpenSea	STIM2;STIM2;STIM2	Body;Body;Body
cg19764973	-0.0016	0.0004	4.52e-06	0.0114802	------++--+----++--?--	26.2	27.092	20	0.1327	chr11	59525433	S_Shelf	STX3	Body
cg12283460	-0.0065	0.0014	4.67e-06	0.0118045	---+---------+----+?--	3.9	20.819	20	0.4079	chr15	59279556	N_Shore	RNF111	TSS1500
cg12419482	-0.0031	0.0007	4.679e-06	0.0118045	------++----+--++--?--	43.1	35.176	20	0.01919	chr11	72933282	S_Shelf	P2RY2;P2RY2;P2RY2	5'UTR;5'UTR;5'UTR
cg04071270	0.0063	0.0014	4.81e-06	0.0120594	-++++---+++++++---++++	45.1	38.252	21	0.01204	chr5	140457553	OpenSea
cg18771937	-0.0063	0.0014	4.812e-06	0.0120594	-----+++--+------+-?--	32	29.408	20	0.08003	chr12	54385517	N_Shelf	MIR196A2	TSS200
cg01613077	-0.0021	0.0005	4.906e-06	0.0122543	+-+-+-++--+----+---?--	0	18.628	20	0.5461	chr20	4764277	OpenSea	RASSF2;RASSF2	3'UTR;3'UTR
cg24213669	-0.0119	0.0026	4.94e-06	0.0122985	--+++--+-------+?--?--	0	18.892	19	0.4638	chr2	118616576	Island
cg19194924	0.0041	0.0009	5.098e-06	0.0126501	+++++++--+++++-+++++++	0	19.855	21	0.5305	chr14	90168307	Island
cg08922698	-0.0034	0.0008	5.157e-06	0.0127545	?????+?+-?-?????????-?	0	1.208	4	0.8768	chr14	76447643	N_Shore	TGFB3;TGFB3	1stExon;5'UTR
cg04755771	0.0045	0.001	5.18e-06	0.0127695	+++-----++++++-++++?++	24.1	26.362	20	0.1542	chr5	150326521	S_Shore	LOC134466	TSS1500
cg15293582	0.0035	0.0008	5.323e-06	0.0130793	++++++++++++++-++++?++	23.3	26.089	20	0.1629	chr10	72362866	S_Shelf	PRF1;PRF1	TSS1500;TSS1500
cg10866623	-0.0028	0.0006	5.547e-06	0.0135855	--+--+------+-++-+----	20.4	26.397	21	0.1917	chr17	46895019	S_Shore	TTLL6	TSS1500
cg03045067	-0.0011	0.0002	5.656e-06	0.0138076	-+----+?----+---++-?--	26.2	25.731	19	0.1379	chr16	72819254	N_Shore	ZFHX3;ZFHX3	3'UTR;3'UTR
cg08384239	0.0046	0.001	5.714e-06	0.0139042	+++-++--++-++-++++-+++	0	18.829	21	0.5961	chr2	160041968	OpenSea	TANC1;TANC1	Body;Body
cg20673965	-0.0029	0.0006	5.768e-06	0.0139795	---+-+-+--+-++-+------	23.3	27.391	21	0.1583	chr19	44220148	N_Shelf	IRGC	TSS200
cg24162270	0.0057	0.0013	5.782e-06	0.0139795	+++++--+++++-++++++?++	0	17.139	20	0.6439	chr14	21024443	OpenSea	RNASE9;RNASE9;RNASE9;RNASE9;RNASE9;RNASE9;RNASE9	3'UTR;3'UTR;3'UTR;3'UTR;3'UTR;3'UTR;3'UTR
cg25529535	-0.0033	0.0007	5.855e-06	0.0141107	------+-----+---+-----	0.1	21.02	21	0.4577	chr10	6125715	OpenSea
cg05169454	-0.0019	0.0004	5.909e-06	0.0141955	-+--++?------+---+-?--	0	12.766	19	0.8503	chr2	38602911	N_Shore	ATL2;ATL2;ATL2	Body;Body;Body
cg26533311	-0.0092	0.002	5.996e-06	0.0142968	----------------------	0	12.818	21	0.9149	chr6	27206911	OpenSea
cg08462941	-0.003	0.0007	5.997e-06	0.0142968	---+-++-----++-+---?--	14.3	23.339	20	0.2725	chr19	5288631	N_Shore	PTPRS;PTPRS;PTPRS;PTPRS	5'UTR;5'UTR;5'UTR;5'UTR
cg12172163	-0.0036	0.0008	6.008e-06	0.0142968	+-----+-----++-+---?--	0	11.192	20	0.9411	chr13	113825954	OpenSea	PROZ	Body
cg05532239	0.0041	0.0009	6.055e-06	0.0143633	++--++-++++++++-+++?++	16.5	23.964	20	0.244	chr1	156309258	S_Shore	CCT3;C1orf182;CCT3;CCT3	TSS1500;5'UTR;TSS1500;TSS1500
cg02359181	-0.0028	0.0006	6.201e-06	0.0146051	------+--------+---?--	0	14.461	20	0.8064	chr19	34860339	S_Shelf	GPI	Body
cg19914732	0.0071	0.0016	6.202e-06	0.0146051	+++-+++-+++++--+?++?++	52.4	39.92	19	0.003353	chr19	22715077	N_Shore
cg19618279	-0.0025	0.0005	6.215e-06	0.0146051	-----+----+-+--+-++?--	33	29.855	20	0.07223	chr17	40715228	Island	COASY;COASY;COASY;COASY;COASY	1stExon;Body;Body;Body;5'UTR
cg27326372	-0.0028	0.0006	6.26e-06	0.0146651	+-+--+++-----------?--	0	15.651	20	0.738	chr3	190030381	OpenSea	CLDN1	Body
cg02104952	-0.0038	0.0008	6.285e-06	0.0146781	-+-+-+------+--------+	17.8	25.535	21	0.2247	chr1	201481480	OpenSea
cg17784922	-0.0029	0.0006	6.366e-06	0.0147897	-+----+---+-+---+--?--	0	17.889	20	0.5947	chr7	142659425	OpenSea	KEL;KEL	1stExon;5'UTR
cg27518860	-0.0028	0.0006	6.372e-06	0.0147897	--+---??--+-+--+?-----	41.5	30.778	18	0.03054	chr1	35250839	S_Shore	GJB3;GJB3	Body;Body
cg19178585	-0.003	0.0007	6.426e-06	0.0148284	-+----++--+------+-?--	0	19.487	20	0.4904	chr12	109971145	OpenSea	UBE3B;UBE3B	Body;Body
cg10792302	-0.0033	0.0007	6.428e-06	0.0148284	-----++++--------+-?--	19.3	24.772	20	0.2103	chr12	54376019	N_Shelf
cg24867279	0.0131	0.0029	6.507e-06	0.0149176	+--++--++?+++++++-+?++	40.1	31.701	19	0.03376	chr6	28853021	OpenSea
cg02610170	0.0047	0.001	6.521e-06	0.0149176	+-+-++---++++++++++?++	23.5	26.133	20	0.1615	chr12	132977028	Island
cg21100167	0.0076	0.0017	6.526e-06	0.0149176	++-++--++++++-+-+++?++	0	12.983	20	0.8781	chr21	47295375	S_Shore	PCBP3;PCBP3	Body;Body
cg10699312	0.0059	0.0013	6.686e-06	0.0152372	++-++-++++++-----++?++	33.7	30.153	20	0.06742	chr3	10203470	N_Shelf
cg26423824	-0.0019	0.0004	6.739e-06	0.0153065	-+-+--++--+-+--+------	55.7	47.382	21	0.0008341	chr17	25898825	OpenSea	KSR1	5'UTR
cg18221226	-0.0033	0.0007	6.757e-06	0.0153065	--------+-----+-------	0	14.275	21	0.8575	chr12	124997487	OpenSea	NCOR2;NCOR2	5'UTR;5'UTR
cg04138746	-0.0014	0.0003	6.784e-06	0.0153165	+---+++---+----+-+----	45.6	38.638	21	0.01084	chr16	17034451	OpenSea
cg13500877	0.0061	0.0013	6.802e-06	0.0153165	+++++-++++++-++--+-?++	29.8	28.505	20	0.09798	chr2	157183755	N_Shore	NR4A2	Body
cg16340103	0.0069	0.0015	6.984e-06	0.0156795	--+++++-++++++++?++?-+	17.8	23.105	19	0.2327	chr12	34372299	Island
cg26426564	-0.004	0.0009	7.032e-06	0.0157404	-+-----+--+-++---+---+	42	36.183	21	0.02085	chr10	134371746	OpenSea	INPP5A	Body
cg09269480	0.0019	0.0004	7.062e-06	0.0157608	+????+-++??+++++?--?++	0	10.369	13	0.6635	chr6	7987658	S_Shore	MGC26597	Body
cg24549912	0.0088	0.002	7.17e-06	0.0159546	++++---+++-++++++++?++	0	18.628	20	0.5461	chr5	50692281	N_Shelf
cg22942576	-0.0027	0.0006	7.276e-06	0.0161429	+---+++-----+------?--	0	15.269	20	0.7608	chr1	201476775	S_Shore	CSRP1;CSRP1	TSS1500;TSS1500
cg12077921	0.0012	0.0003	7.387e-06	0.0163411	?????+?++?-?????????+?	30.4	5.745	4	0.219	chr8	59465478	Island	SDCBP;SDCBP;SDCBP;SDCBP;SDCBP	TSS1500;TSS1500;TSS1500;TSS1500;TSS1500
cg25404758	0.0034	0.0008	7.471e-06	0.0164591	+-+--++++--+-+++++++++	0	18.901	21	0.5915	chr7	70139561	OpenSea	AUTS2;AUTS2	Body;Body
cg11010552	0.0035	0.0008	7.484e-06	0.0164591	-++++--+-+-++++--+++++	14.6	24.598	21	0.265	chr5	131338478	OpenSea	ACSL6;ACSL6	Body;Body
cg24176731	-0.0049	0.0011	7.85e-06	0.0172077	---++-+------+-----?--	0	15.732	20	0.7331	chr11	73357164	OpenSea	PLEKHB1;PLEKHB1;PLEKHB1;PLEKHB1	TSS200;TSS200;TSS1500;TSS1500
cg25001102	-0.0052	0.0012	7.87e-06	0.0172077	+++++-++--------------	50.2	42.163	21	0.004013	chr1	221068935	Island
cg10950615	0.0039	0.0009	7.899e-06	0.0172212	+++++---++++++---++?++	0	14.55	20	0.8016	chr2	122319794	OpenSea	CLASP1;CLASP1;CLASP1	Body;Body;Body
cg24368962	-0.0013	0.0003	7.985e-06	0.0173585	------++--+-+----+-?--	43.1	35.144	20	0.01935	chr11	111570978	OpenSea	SIK2	Body
cg26504229	0.0022	0.0005	8.355e-06	0.0180782	+++--+++++++-+--++-?++	9	21.973	20	0.342	chr21	45149038	Island	PDXK	Body
cg09446583	0.0031	0.0007	8.364e-06	0.0180782	+++++++-++++-+++++-?++	7.4	21.6	20	0.3626	chr2	43398271	Island
cg03037684	-0.0035	0.0008	8.574e-06	0.0184792	-----+---+---+--+-----	0	14.76	21	0.8348	chr6	152421333	OpenSea	ESR1;ESR1;ESR1;ESR1	3'UTR;3'UTR;3'UTR;3'UTR
cg14073716	-0.0028	0.0006	8.747e-06	0.0187749	---+------+--+--+--?--	0	14.082	20	0.8263	chr11	62342730	S_Shore	EEF1G;TUT1	TSS1500;Body
cg08392484	-0.0016	0.0004	8.761e-06	0.0187749	----------+-++-+---?--	10.9	22.453	20	0.3164	chr5	95259165	OpenSea	ELL2	Body
cg19448292	-0.0033	0.0007	8.809e-06	0.0188243	-+----+---+-+--+---?--	37.3	31.887	20	0.04452	chr20	35504064	OpenSea	C20orf118	TSS1500
cg03915541	-0.0018	0.0004	8.925e-06	0.0190183	-++-+--+--+-++--------	14.4	24.542	21	0.2675	chr1	6340443	N_Shore	ACOT7;ACOT7;ACOT7;ACOT7	Body;Body;Body;Body
cg04234063	0.0056	0.0013	9.049e-06	0.0192282	++-++++++-++-++++++?++	0	18.76	20	0.5375	chr16	3355951	Island	ZNF75A	5'UTR
cg18563860	-0.0044	0.001	9.301e-06	0.0197082	--+---+++----+-+------	32.3	31.021	21	0.0733	chr20	57583391	S_Shore	CTSZ	TSS1500
cg16505704	0.0038	0.0009	9.385e-06	0.0198305	++++++-+++-+-+--++-+-+	39.1	34.462	21	0.03232	chr13	80378331	OpenSea
cg22460173	-0.0034	0.0008	9.418e-06	0.0198446	---------++-+------?--	17.9	24.371	20	0.2266	chr19	6536042	S_Shore
cg01921773	0.0072	0.0016	9.588e-06	0.020099	++++--?-+-++++++?+-?++	21.8	23.009	18	0.1902	chr16	75661691	OpenSea	KARS;KARS	3'UTR;3'UTR
cg24902842	-0.0034	0.0008	9.592e-06	0.020099	+----+++--+-+---------	20.8	26.521	21	0.1873	chr3	49850507	OpenSea	UBA7	Body
cg14755690	-0.0024	0.0005	9.719e-06	0.0203087	---+-------------+-?--	0	15.58	20	0.7423	chr7	128868265	S_Shelf	AHCYL2;AHCYL2	Body;Body
cg16627358	-0.002	0.0004	9.75e-06	0.0203172	-+----++----+--++-----	33.6	31.631	21	0.06379	chr16	88540175	Island	ZFPM1	Body
cg20897136	0.003	0.0007	9.878e-06	0.0204664	+-++++--++++++-+++++++	0	16.177	21	0.7596	chr10	74034667	Island	DDIT4	Body
cg14679255	-0.0058	0.0013	9.892e-06	0.0204664	-----+++--+------+-?--	13.2	23.04	20	0.2868	chr12	54385526	N_Shelf	MIR196A2	Body
cg09925620	-0.0024	0.0005	9.903e-06	0.0204664	-++++-??--+-+-+----?--	0	9.239	18	0.954	chr17	79957568	N_Shore	ASPSCR1	Body
cg01376665	-0.0031	0.0007	9.957e-06	0.0204984	+-----+---+-+--+---?--	27.7	27.666	20	0.1175	chr15	40641810	OpenSea	PHGR1	TSS1500
cg02222324	0.0038	0.0009	9.993e-06	0.0204984	+--+-++?++++++--?+++++	31.1	27.581	19	0.09183	chr2	10231621	OpenSea
cg07124719	-0.0026	0.0006	1e-05	0.0204984	-----+++----++--+--?--	35.9	31.185	20	0.0528	chr4	80748552	OpenSea	GDEP	TSS200
cg09817162	-0.0119	0.0027	1.007e-05	0.0205859	--++---------+-----?--	0	16.047	20	0.7137	chr6	27185676	OpenSea
cg18348836	-0.0027	0.0006	1.011e-05	0.0206118	------++--+-----++-?--	26.9	27.365	20	0.1253	chr1	60282400	S_Shore	HOOK1	Body
cg07970948	-0.0046	0.0011	1.019e-05	0.0206887	---+--++--+-+---------	40.7	35.42	21	0.02538	chr7	149543165	OpenSea	ZNF862	Body
cg18460809	-0.0023	0.0005	1.021e-05	0.0206887	+-----+--------+------	7.8	22.777	21	0.356	chr6	57048049	OpenSea	BAG2	Body
cg21885251	-0.0031	0.0007	1.023e-05	0.0206887	-+++--+------+---+-?--	0	19.638	20	0.4807	chr8	64314339	OpenSea
cg02547054	-0.0032	0.0007	1.032e-05	0.0208149	----++----+-+---+--?--	20.4	25.131	20	0.1965	chr12	48296637	N_Shelf	VDR;VDR	5'UTR;5'UTR
cg05541460	-0.0036	0.0008	1.05e-05	0.0211215	-+----+---+-+---?--?-+	32.7	28.244	19	0.07884	chr22	39850774	N_Shore
cg16154416	0.0021	0.0005	1.066e-05	0.021353	-+++-+++-+++--++++++++	16.7	25.213	21	0.2381	chr15	79382767	Island	RASGRF1;RASGRF1	1stExon;1stExon
cg26779608	0.0038	0.0009	1.07e-05	0.021353	+????+-++??+-++++-+?++	25.7	18.837	14	0.1713	chr4	190474477	OpenSea
cg15360037	-0.0028	0.0006	1.07e-05	0.021353	?????-?+-?-?????????-?	28.4	5.583	4	0.2325	chr3	41002920	OpenSea
cg10065736	-0.0032	0.0007	1.087e-05	0.021635	-----+++--+-+---+-----	31.8	30.795	21	0.07715	chr12	117440120	OpenSea	FBXW8;FBXW8	Body;Body
cg05465955	-0.0037	0.0008	1.091e-05	0.0216575	-----+-------+-+-+-?+-	0	18.405	20	0.5607	chr17	40715236	Island	COASY;COASY;COASY;COASY;COASY	1stExon;Body;Body;Body;5'UTR
cg25112590	-0.0026	0.0006	1.1e-05	0.0217218	--++--+---+-+--+---?--	0	17.653	20	0.6102	chr17	3870415	S_Shelf
cg08688659	0.0048	0.0011	1.1e-05	0.0217218	-++++--+++-++++-++++++	14.4	24.532	21	0.268	chr11	35249965	OpenSea	CD44;CD44;CD44;CD44;CD44	Body;Body;Body;Body;Body
cg25600606	0.0045	0.001	1.105e-05	0.0217636	+++++--+-+-+-++--+++-+	31.1	30.472	21	0.08291	chr11	33308345	OpenSea	HIPK3;HIPK3	Body;Body
cg08122496	0.0013	0.0003	1.117e-05	0.0219427	?????+?-+?+?????????+?	0	1.475	4	0.831	chr2	61644225	OpenSea	USP34	Body
cg07472373	0.0052	0.0012	1.12e-05	0.0219444	+++++--+++-+-++--+++++	36.9	33.261	21	0.0434	chr10	50595181	OpenSea	DRGX	Body
cg20837463	0.0081	0.0019	1.127e-05	0.0220244	+-+++-??++-+-+++?++?++	0	12.693	17	0.7565	chr12	6166173	Island	VWF	Body
cg23153546	-0.0018	0.0004	1.171e-05	0.0228251	------++----+--+-+-?--	0	18.401	20	0.561	chr3	127886749	OpenSea	EEFSEC	Body
cg23754712	-0.012	0.0027	1.199e-05	0.023209	?????+?--???????????-?	0	0.921	3	0.8204	chr20	25842919	OpenSea
cg20733761	0.0068	0.0016	1.199e-05	0.023209	++-++--++++++-+-+++?++	0	10.908	20	0.9486	chr21	47295215	Island	PCBP3;PCBP3	Body;Body
cg25939647	-0.0029	0.0007	1.202e-05	0.023209	------+---+-++--+--?--	0	18.54	20	0.5519	chr15	40173065	OpenSea	GPR176	Body
cg17554464	0.0056	0.0013	1.203e-05	0.023209	+++++--+++-+-+++?++?++	0	17.49	19	0.5567	chr12	56864388	OpenSea	SPRYD4	3'UTR
cg19392379	0.0057	0.0013	1.223e-05	0.0235346	+-+--+--++++++-++++?++	0	12.893	20	0.8819	chr10	123909426	OpenSea	TACC2;TACC2	Body;Body
cg16409452	-0.002	0.0005	1.249e-05	0.0238715	++-+-+++--+-+--+-+----	42.8	36.717	21	0.01814	chr14	100610186	N_Shore	EVL	3'UTR
cg17558547	-0.0025	0.0006	1.249e-05	0.0238715	-+-+--++--+-+------?--	0	19.277	20	0.5039	chr5	153836180	OpenSea	SAP30L;SAP30L;SAP30L;SAP30L	3'UTR;3'UTR;3'UTR;Body
cg09535526	-0.0039	0.0009	1.25e-05	0.0238715	-+--+-+-+---+----+-?--	6.9	21.487	20	0.369	chr16	88558065	Island	ZFPM1	Body
cg14155058	0.0028	0.0006	1.263e-05	0.0240589	+-+-+---+++++++++++?++	2	20.405	20	0.4328	chr9	134113929	OpenSea
cg25790531	0.0059	0.0013	1.272e-05	0.0241693	+-+++--+++-++-+-++-+++	34.3	31.972	21	0.05893	chr6	113755716	OpenSea
cg01927825	-0.0045	0.001	1.277e-05	0.0242033	-+----+---+-+---++----	0	16.293	21	0.753	chr1	2121724	Island	C1orf86;LOC100128003;C1orf86	Body;Body;Body
cg22816343	-0.003	0.0007	1.293e-05	0.0244452	-+-+--+--++--------?--	0	16.787	20	0.6668	chr8	26243601	S_Shelf	BNIP3L	Body
cg17316917	0.0118	0.0027	1.298e-05	0.0244783	?????+??-?+?????????+?	98.4	186.37	3	3.712e-40	chr16	11516507	OpenSea
cg19223129	-0.001	0.0002	1.321e-05	0.02485	+--++--------------?--	0	11.168	20	0.9417	chr4	7052403	Island	TADA2B	Body
cg21599336	-0.0031	0.0007	1.346e-05	0.0251946	-+----+--++-+-+-+----+	32.8	31.268	21	0.06931	chr11	133910341	S_Shelf	LOC100128239	Body
cg17650747	0.0049	0.0011	1.346e-05	0.0251946	+++--+++-+++-++--+++++	33.1	31.388	21	0.06744	chr5	1873721	N_Shore
cg13534791	0.0027	0.0006	1.351e-05	0.0252256	+++++--++--+-++-+++?-+	0	17.93	20	0.592	chr9	35042344	OpenSea	C9orf131;C9orf131;C9orf131;C9orf131	1stExon;Body;1stExon;Body
cg16458752	-0.0025	0.0006	1.358e-05	0.0252937	--+-+----?+----+++----	30.7	28.853	20	0.0907	chr6	33255241	N_Shore	WDR46;WDR46	Body;Body
cg07969918	0.0032	0.0007	1.363e-05	0.0253243	++++++--+++++++-+-+?++	0	12.44	20	0.9001	chr22	31682909	N_Shelf	PIK3IP1;PIK3IP1	Body;Body
cg11136562	-0.0033	0.0008	1.376e-05	0.0254775	++----++----++--------	32.9	31.304	21	0.06875	chr5	141061285	OpenSea	ARAP3	5'UTR
cg05184016	-0.0025	0.0006	1.378e-05	0.0254775	------++--+-+--++-----	40.7	35.422	21	0.02537	chr7	149543136	OpenSea	ZNF862	Body
cg01439383	0.0042	0.001	1.386e-05	0.0255004	++++-+---++-+-+-+++?++	36	31.229	20	0.05224	chr7	2728776	S_Shore	AMZ1	5'UTR
cg05361096	0.0054	0.0013	1.386e-05	0.0255004	---+++-+++-++-+++++?++	24.4	26.445	20	0.1516	chr12	50349307	Island	AQP2	Body
cg24833819	-0.0077	0.0018	1.399e-05	0.0256622	+--++--------+--?--?--	25	25.317	19	0.1504	chr5	42924552	Island
cg04807864	-0.0055	0.0013	1.404e-05	0.0256622	----++??-------+?-+??-	0	15.506	16	0.488	chr2	130750050	N_Shore
cg01472101	0.0046	0.0011	1.405e-05	0.0256622	--++++---++++++-++++++	24.4	27.773	21	0.1467	chr17	6983991	OpenSea	CLEC10A;CLEC10A	TSS1500;TSS1500
cg09825327	0.003	0.0007	1.41e-05	0.0256913	+++++++-+-++++-++-+?++	0.5	20.105	20	0.4514	chr1	211503219	S_Shelf	TRAF5;TRAF5	5'UTR;5'UTR
cg21650436	-0.0032	0.0007	1.421e-05	0.0258293	-+---+----+--------?-+	0	19.246	20	0.5059	chr12	49162444	OpenSea	ADCY6;ADCY6	Body;Body
cg16824301	0.0028	0.0006	1.444e-05	0.0261843	++-++---+++++++-+-+?++	14.3	23.343	20	0.2723	chr1	182573155	N_Shore	RGS16	Body
cg03894796	0.0081	0.0019	1.451e-05	0.0262481	+++++++-+++++++++++?++	0	13.399	20	0.8596	chr8	144361315	Island
cg06823034	0.0093	0.0021	1.462e-05	0.0263839	++---+-++++++++-+++?++	0	19.769	20	0.4725	chr14	24780734	Island	LTB4R;LTB4R2;LTB4R2;LTB4R2;LTB4R;CIDEB	5'UTR;Body;1stExon;Body;1stExon;TSS200
cg07730263	-0.0043	0.001	1.475e-05	0.0265097	?????+?--?-?????????-?	0	2.183	4	0.7021	chr3	52810259	OpenSea	ITIH1	TSS1500
cg16715461	0.0066	0.0015	1.476e-05	0.0265097	?????-?++?+?????????+?	0	3.881	4	0.4223	chr8	17219834	OpenSea	MTMR7	Body
cg26865494	-0.0033	0.0008	1.484e-05	0.02659	---+-+?---+--------?--	0	18.667	19	0.4784	chr10	129172573	OpenSea	DOCK1	Body
cg00474746	0.0027	0.0006	1.493e-05	0.0266879	+++-++++-+++-+--+++?++	31	29.001	20	0.08774	chr11	35684799	Island	TRIM44	1stExon
cg18769357	-0.002	0.0005	1.513e-05	0.0268977	--+---+------++-------	17.7	25.529	21	0.225	chr2	68691913	N_Shelf	FBXO48	Body
cg00390694	-0.0012	0.0003	1.513e-05	0.0268977	--+-------+-+--+---?--	44.8	36.248	20	0.01438	chr20	62700725	OpenSea	TCEA2;TCEA2	Body;Body
cg02297967	0.0061	0.0014	1.516e-05	0.0268977	++++++--+++++++-+++?-+	28.1	27.8	20	0.1142	chr8	57473034	OpenSea
cg06824199	-0.0017	0.0004	1.519e-05	0.0268977	---+--++----+--+-+-?--	0	19.125	20	0.5137	chr1	47157809	OpenSea	KIAA0494	Body
cg17285931	-0.0051	0.0012	1.542e-05	0.027241	----+------------+-?--	0	16.038	20	0.7143	chr2	240205408	OpenSea	HDAC4	Body
cg26916862	0.008	0.0018	1.553e-05	0.027325	++++++--+++++++-?+++?+	0	16.371	19	0.6324	chr7	63361617	S_Shore
cg00805874	0.0055	0.0013	1.554e-05	0.027325	+????+?-+??+++--?++?++	47	22.642	12	0.03092	chr6	31867847	Island	ZBTB12	Body
cg10127660	-0.0029	0.0007	1.58e-05	0.0276708	+-----+---+-++---+-?--	0.4	20.083	20	0.4528	chr8	21996234	N_Shelf	REEP4	Body
cg00024471	-0.0034	0.0008	1.581e-05	0.0276708	-----+----+-+---+--?--	13.6	23.15	20	0.2815	chr3	188692547	OpenSea
cg22050733	-0.0026	0.0006	1.585e-05	0.0276766	------+--++---+-------	0	20.615	21	0.4826	chr1	17287205	N_Shore	CROCC	Body
cg02224314	0.0107	0.0025	1.592e-05	0.0277346	++++++--+++++-+++++?++	0	18.693	20	0.5418	chr14	99641151	Island	BCL11B;BCL11B	Body;Body
cg10812186	0.0069	0.0016	1.603e-05	0.0278619	++++++-+-?+++++++++?++	6.5	20.324	19	0.3753	chr6	32055146	Island	TNXB	Body
cg23668631	0.0031	0.0007	1.607e-05	0.0278672	++-+++-+-++++++-+++?++	0	16.332	20	0.6958	chr17	3796936	S_Shore	CAMKK1;CAMKK1	TSS1500;TSS1500
cg05157360	0.0089	0.0021	1.63e-05	0.0282012	-++++++-++++--+++-++++	0	19.017	21	0.584	chr13	113613660	OpenSea
cg02699829	0.0037	0.0009	1.642e-05	0.0283308	++++++--++++-++++++?++	0	14.11	20	0.8249	chr19	13216355	S_Shore	TRMT1;TRMT1;TRMT1	Body;Body;Body
cg14554157	-0.0106	0.0025	1.645e-05	0.0283308	--?-+-???++??-?-??-?--	0	5.443	11	0.9078	chr2	60780027	N_Shore	BCL11A;BCL11A;BCL11A	Body;Body;Body
cg01699630	0.0047	0.0011	1.652e-05	0.0283735	+-+++---+--+-+--++++++	41.8	36.105	21	0.02128	chr6	131894023	OpenSea	ARG1	TSS1500
cg14015300	-0.0037	0.0009	1.655e-05	0.0283735	-+-++--+--+-++-----?--	0	16.573	20	0.6805	chr19	55864308	Island	COX6B2	3'UTR
cg07078732	-0.0029	0.0007	1.691e-05	0.0289249	-+++---+----++------+-	17.1	25.326	21	0.2333	chr2	30505165	OpenSea
cg23011886	-0.0029	0.0007	1.697e-05	0.0289619	-+--+-+---+-++-----?--	11.5	22.605	20	0.3086	chr5	179230002	S_Shore	MGAT4B;MGAT4B	Body;TSS200
cg01330991	-0.0025	0.0006	1.729e-05	0.0294414	-----+-+-++-+---------	29.9	29.971	21	0.09258	chr17	7648108	S_Shelf	DNAH2	Body
cg18597415	-0.0024	0.0006	1.74e-05	0.0295125	++---+----+-+---------	0	17.19	21	0.6995	chr19	40229366	OpenSea	CLC	TSS1500
cg16279861	0.004	0.0009	1.741e-05	0.0295125	++++---+++++--+--+++-+	37.3	33.496	21	0.041	chr11	128531312	OpenSea
cg20067334	0.0066	0.0015	1.747e-05	0.0295323	-+++-+--++++++++++++++	0	17.801	21	0.6616	chr7	63387147	S_Shore
cg23044178	-0.0043	0.001	1.75e-05	0.0295323	-+----+---+-+--+---?-+	24.7	26.574	20	0.1477	chr11	12136405	S_Shelf	MICAL2	5'UTR
cg25432518	0.0056	0.0013	1.778e-05	0.0298712	++--++-+-+++--++-++?++	30.8	28.919	20	0.08936	chr7	1894300	N_Shore	MAD1L1;MAD1L1;MAD1L1	Body;Body;Body
cg05731560	-0.0029	0.0007	1.778e-05	0.0298712	--+---++--+--------?--	20.2	25.078	20	0.1985	chr16	85568318	OpenSea
cg08514736	-0.0007	0.0002	1.782e-05	0.0298719	-+-+--+--++-+++-++-?--	0.6	20.123	20	0.4503	chr5	54529368	Island	CCNO;CCNO	5'UTR;1stExon
cg05942111	-0.003	0.0007	1.794e-05	0.0300063	-----+++--+---+--+-?--	10.4	22.328	20	0.323	chr12	65044027	OpenSea	RASSF3	Body
cg01040654	0.0033	0.0008	1.798e-05	0.0300067	+-++++--++++-+--+++?++	18.5	24.538	20	0.2197	chr5	172663219	N_Shore	NKX2-5;NKX2-5;NKX2-5	TSS1500;TSS1500;TSS1500
cg02494549	-0.0017	0.0004	1.807e-05	0.0300082	------++--+-++++------	27.7	29.062	21	0.1125	chr2	161798364	OpenSea
cg14613878	-0.0032	0.0007	1.809e-05	0.0300082	+----++---+-+--+------	13.2	24.202	21	0.2834	chr20	35504198	OpenSea	C20orf118	TSS1500
cg11310939	-0.0028	0.0007	1.812e-05	0.0300082	-----++---+-+--+---?--	31.8	29.335	20	0.08137	chr5	126257116	OpenSea	2023-03-03	5'UTR
cg10193721	0.0085	0.002	1.814e-05	0.0300082	+++--+-+++++-++-+++?++	0	18.177	20	0.5757	chr14	24780691	Island	LTB4R2;LTB4R2;LTB4R2;CIDEB;LTB4R	Body;1stExon;Body;TSS200;TSS200
cg11586570	0.0076	0.0018	1.819e-05	0.030025	++--+++-+++++++++++?++	18.2	24.462	20	0.2228	chr7	63498133	Island
cg22633390	0.004	0.0009	1.826e-05	0.0300748	+++++++--+++++++?++?-+	0	10.999	19	0.9239	chr7	100964966	Island	RABL5;RABL5;RABL5;RABL5;RABL5;RABL5	1stExon;5'UTR;1stExon;1stExon;1stExon;5'UTR
cg17436506	-0.0014	0.0003	1.833e-05	0.0301243	-+-----++-+----+-+----	13	24.147	21	0.286	chr12	123463405	N_Shore	ARL6IP4;ARL6IP4;OGFOD2;ARL6IP4;ARL6IP4	TSS1500;TSS1500;Body;TSS1500;TSS1500
cg11751434	0.0019	0.0004	1.846e-05	0.030272	-+++-+++++-+--+++-+?+-	31.9	29.384	20	0.08046	chr7	100224557	Island	TFR2	Body
cg16490823	0.0037	0.0009	1.859e-05	0.0303505	-++-+++-+++++-+-+++?++	0	13.228	20	0.8674	chr6	167085508	OpenSea	RPS6KA2	Body
cg16673806	-0.0023	0.0005	1.866e-05	0.0303505	+-----+--++-++--------	21.8	26.842	21	0.1761	chr5	137771872	OpenSea	KDM3B	3'UTR
cg26247646	-0.0064	0.0015	1.868e-05	0.0303505	+---+--++-+--++--+----	23	27.263	21	0.1623	chr1	10363989	OpenSea	KIF1B;KIF1B	Body;Body
cg25293896	0.0056	0.0013	1.874e-05	0.0303505	+++++++++-++++++++++++	0	14.875	21	0.8292	chr19	45720949	Island	EXOC3L2	Body
cg17582615	-0.0037	0.0009	1.876e-05	0.0303505	-+----++--+--++--+-?--	24.7	26.553	20	0.1483	chr13	44986657	OpenSea
cg26314806	0.0038	0.0009	1.878e-05	0.0303505	+????-?+-??++---?++?++	0	11.534	12	0.4838	chr2	132767457	Island
cg25677709	-0.0024	0.0006	1.884e-05	0.0303505	--+--+----+--------?-+	20	25.007	20	0.2012	chr5	149900459	OpenSea	NDST1	5'UTR
cg06578800	-0.0032	0.0008	1.886e-05	0.0303505	----+-++--+-----?--?--	9.5	20.986	19	0.3376	chr17	21368039	S_Shore
cg26120073	-0.0047	0.0011	1.887e-05	0.0303505	-----+++-----------?--	0	11.141	20	0.9425	chr14	91841955	OpenSea	CCDC88C	Body
cg02906503	-0.0034	0.0008	1.894e-05	0.0303983	-----++---+-+---------	0	19.833	21	0.5319	chr17	76564972	OpenSea	DNAH17	Body
cg25556122	0.0078	0.0018	1.903e-05	0.0304779	++++++-+++-++-+++++?++	0	11.6	20	0.9292	chr19	45721000	Island	EXOC3L2	Body
cg22250781	-0.0039	0.0009	1.917e-05	0.0306361	-+---+??--+-++--?----+	11	20.225	18	0.3203	chr16	615887	Island	NHLRC4	TSS1500
cg01043681	-0.0026	0.0006	1.921e-05	0.0306361	---+--??----+--+?+--+-	53.7	38.878	18	0.002959	chr12	77425602	OpenSea	E2F7	Body
cg02245534	-0.0027	0.0006	1.93e-05	0.030649	-----+++--+-++-+------	18	25.604	21	0.2219	chr17	81043668	N_Shore	METRNL	Body
cg20263733	-0.0018	0.0004	1.93e-05	0.030649	-----+++--+-++-+++----	47.2	39.756	21	0.007962	chr3	130616293	S_Shelf	ATP2C1;ATP2C1;ATP2C1;ATP2C1	Body;Body;Body;Body
cg01913436	0.0044	0.001	1.934e-05	0.030649	+-+++-++-++++-+++++?++	11.3	22.542	20	0.3119	chr1	3340086	N_Shore	PRDM16;PRDM16	Body;Body
cg03525069	-0.003	0.0007	1.966e-05	0.0310889	----------+-----++-?--	0	16.045	20	0.7139	chr10	71576245	OpenSea	COL13A1;COL13A1;COL13A1;COL13A1;COL13A1;COL13A1;COL13A1;COL13A1;COL13A1;COL13A1;COL13A1;COL13A1;COL13A1;COL13A1;COL13A1;COL13A1;COL13A1;COL13A1;COL13A1;COL13A1	Body;Body;Body;Body;Body;Body;Body;Body;Body;Body;Body;Body;Body;Body;Body;Body;Body;Body;Body;Body
cg09560549	0.004	0.0009	1.97e-05	0.0310889	++++++-++++++-+-+-+?++	0	19.495	20	0.4899	chr16	89573369	N_Shore	SPG7;SPG7	TSS1500;TSS1500
cg09807356	-0.0054	0.0013	1.975e-05	0.0311027	----------+-+-+-?-----	14.1	23.29	20	0.2748	chr16	88905700	Island	GALNS	Body
cg21479903	0.0034	0.0008	1.985e-05	0.0311773	+-+-+++--+-+-+--+++?++	39.1	32.816	20	0.03534	chr19	1236736	N_Shore	C19orf26	5'UTR
cg25135457	-0.0019	0.0004	1.988e-05	0.0311773	-----+----+-+--+-+-?--	0	19.141	20	0.5127	chr17	40715244	Island	COASY;COASY;COASY;COASY;COASY	1stExon;Body;Body;Body;5'UTR
cg08053137	-0.0054	0.0013	2.002e-05	0.0313317	-----+++--+-+----+-?--	47.7	38.26	20	0.00823	chr12	54385436	N_Shelf	MIR196A2	TSS200
cg06720722	-0.0058	0.0014	2.039e-05	0.0318447	-----+----+--+-----?--	31.5	29.188	20	0.08412	chr3	189349021	OpenSea	TP63;TP63;TP63	TSS200;TSS200;TSS200
cg12665460	0.0026	0.0006	2.06e-05	0.0321062	+++-++++-+++-++-+++?++	0	15.149	20	0.7678	chr19	52956657	Island	ZNF578	TSS200
cg26960896	0.0033	0.0008	2.083e-05	0.0323977	++-+-+-+-+-+-++++++?++	23.1	26.002	20	0.1658	chr19	44270892	OpenSea	KCNN4	3'UTR
cg05499338	-0.003	0.0007	2.098e-05	0.0325639	+----+++--+-+-+-------	41.1	35.641	21	0.02398	chr16	81517665	OpenSea	CMIP	Body
cg22805688	-0.0034	0.0008	2.123e-05	0.0328843	-----+----+--+--?--?--	40.5	31.926	19	0.03186	chr17	80197841	S_Shore
cg10536999	-0.0121	0.0029	2.143e-05	0.0330891	++----+------+----+?--	44.3	35.9	20	0.0158	chr7	26193109	S_Shore	NFE2L3	Body
cg26817573	0.0031	0.0007	2.145e-05	0.0330891	++--++--+++++--++++?++	4.5	20.952	20	0.4	chr15	64126729	S_Shore	HERC1	TSS1500
cg22027879	-0.0026	0.0006	2.184e-05	0.0335689	+????-++-??-+---------	34.3	22.818	15	0.08808	chr19	49469965	S_Shore	FTL	Body
cg09376454	-0.0027	0.0006	2.185e-05	0.0335689	?????-?+-?-?????????-?	59.7	9.92	4	0.04179	chr1	27176567	OpenSea	ZDHHC18	Body
cg12975330	-0.0019	0.0004	2.222e-05	0.034068	-------+-----+--?++?+-	31.4	27.692	19	0.08953	chr19	53228974	Island	ZNF611;ZNF611;ZNF611;ZNF611	5'UTR;5'UTR;5'UTR;5'UTR
cg01833923	0.0027	0.0006	2.262e-05	0.0346109	++++-++++-+++++-+-+?++	0	11.374	20	0.9359	chr17	47286719	OpenSea	GNGT2;ABI3;ABI3;GNGT2	1stExon;TSS1500;TSS1500;5'UTR
cg06958964	-0.0015	0.0004	2.273e-05	0.0347088	--++-+----+-+--+-+-?--	0	14.663	20	0.7954	chr10	45494806	N_Shore	C10orf25;ZNF22	3'UTR;TSS1500
cg09475510	0.0006	0.0001	2.292e-05	0.0349282	-++++++++++++++++++?++	2.7	20.556	20	0.4237	chr6	89790414	Island	PNRC1	TSS200
cg16338365	-0.011	0.0026	2.302e-05	0.0350099	-+-+++---------+-+-?--	0	19.896	20	0.4645	chr6	167559913	OpenSea
cg11805463	0.0032	0.0008	2.314e-05	0.0351216	+-+-+-++++++--+-?-+?++	0	12.563	19	0.8602	chr15	25339251	OpenSea	SNORD116-24	Body
cg26831409	-0.0023	0.0005	2.321e-05	0.0351571	+++---+---+---+--+----	17.2	25.367	21	0.2316	chr19	1257077	Island	MIDN	Body
cg22891868	0.0038	0.0009	2.328e-05	0.0351925	++++---+++++-++-+++?++	0	16.577	20	0.6802	chr2	223536069	N_Shore	MOGAT1	TSS1500
cg10579012	0.0074	0.0017	2.347e-05	0.0352725	+-+--+?++-+++-++++-+++	34.7	30.645	20	0.06005	chr1	22746853	OpenSea
cg08166362	-0.004	0.0009	2.347e-05	0.0352725	-+---++---+-++-++-----	25.5	28.199	21	0.1346	chr3	128998952	S_Shore	C3orf37;C3orf37	Body;Body
cg16702149	-0.0011	0.0003	2.35e-05	0.0352725	--+-++++--++--+----?--	0	18.955	20	0.5248	chr6	26156472	Island	HIST1H1E	TSS200
cg03288922	-0.0091	0.0022	2.352e-05	0.0352725	-++----+---------+-?--	0	15.521	20	0.7459	chr2	118616237	N_Shore
cg13618979	0.0031	0.0007	2.384e-05	0.0356556	++++-+---++++--++++?++	17.7	24.293	20	0.2298	chr19	16186840	Island	TPM4;TPM4	Body;TSS1500
cg12402318	-0.0025	0.0006	2.387e-05	0.0356556	+-+---++--+-+--+------	30.5	30.217	21	0.08771	chr15	52135487	OpenSea	TMOD3	5'UTR
cg16351010	-0.003	0.0007	2.417e-05	0.0360324	-????-++-??-++-+?-+-?-	33.4	19.528	13	0.1076	chr5	221513	S_Shelf	SDHA	Body
cg07787666	-0.0038	0.0009	2.432e-05	0.0361845	------+---+-+------?--	0	7.964	20	0.9921	chr10	135059289	OpenSea
cg26282731	-0.0047	0.0011	2.471e-05	0.0364866	--+----+--+-+------?--	0	12.577	20	0.8948	chr4	148939288	OpenSea	ARHGAP10	Body
cg06087349	0.0033	0.0008	2.471e-05	0.0364866	+++++++-++++--+-++++-+	28	29.151	21	0.1104	chr1	214154085	N_Shore
cg04180953	-0.0034	0.0008	2.472e-05	0.0364866	-----++--++-++--+-----	43.7	37.276	21	0.01565	chr18	28743074	OpenSea	DSC1;DSC1	TSS1500;TSS1500
cg09779536	-0.0032	0.0008	2.48e-05	0.0364866	?????-?+-?+?????????-?	74.3	15.551	4	0.003685	chr1	28422999	OpenSea
cg16585972	-0.0015	0.0003	2.488e-05	0.0364866	-++---------+++---+?--	0	18.237	20	0.5718	chr14	23835212	Island	EFS;EFS	TSS1500;TSS1500
cg22194129	-0.0043	0.001	2.489e-05	0.0364866	------+---+-++-+---?--	50.9	40.74	20	0.004023	chr12	7901661	OpenSea	CLEC4C;CLEC4C	5'UTR;5'UTR
cg14459193	0.008	0.0019	2.489e-05	0.0364866	?????+?++?+?????????+?	0	3.651	4	0.4553	chr5	37112232	OpenSea	C5orf42	Body
cg23256343	0.0083	0.002	2.491e-05	0.0364866	--++++----++--+++++?++	30.4	28.725	20	0.09332	chr15	30163825	OpenSea
cg18267124	-0.0071	0.0017	2.502e-05	0.0365767	?--+-------?----??-?--	0	8.378	16	0.9368	chr4	54246543	S_Shelf	FIP1L1;FIP1L1;FIP1L1	Body;Body;Body
cg01402099	-0.0025	0.0006	2.511e-05	0.0366373	-+---++?--+-+--+---?--	16.3	22.698	19	0.2509	chr12	122651715	OpenSea	LRRC43	TSS1500
cg10427430	0.0033	0.0008	2.558e-05	0.037251	++-+++?+++++++-++++?-+	22.9	24.631	19	0.173	chr11	12783675	OpenSea	TEAD1	5'UTR
cg26663590	-0.0051	0.0012	2.629e-05	0.0381514	-------+--+--+-----?--	6.9	21.48	20	0.3694	chr16	28959310	S_Shore
cg08964643	0.0083	0.002	2.631e-05	0.0381514	++--++?+++++++++--+?++	0	14.935	19	0.7267	chr7	63560420	Island
cg23231163	0.0067	0.0016	2.635e-05	0.0381514	+-++--++-+-+-++++++?++	2.8	20.585	20	0.4219	chr10	75533350	S_Shore	FUT11	Body
cg16177739	-0.0015	0.0004	2.65e-05	0.038295	---+-+-+---------+-?--	20.9	25.287	20	0.1907	chr1	172411045	N_Shore	PIGC;C1orf105;PIGC	Body;Body;Body
cg08945642	-0.0018	0.0004	2.657e-05	0.0383228	--+--++---+----+---?--	0	14.729	20	0.7917	chr5	205863	OpenSea	CCDC127	Body
cg11961845	-0.0034	0.0008	2.663e-05	0.038336	--+-++-+-++--+--------	26	28.395	21	0.1293	chr7	129008179	OpenSea	AHCYL2;AHCYL2;AHCYL2;AHCYL2;AHCYL2;AHCYL2	1stExon;Body;1stExon;5'UTR;5'UTR;Body
cg18798099	0.0055	0.0013	2.685e-05	0.0385791	+++-+++-+++++++++++?++	0	11.993	20	0.9163	chr9	140189618	Island
cg18699025	-0.0024	0.0006	2.742e-05	0.0393232	+-++--+---+-+------?--	19.1	24.708	20	0.2128	chr4	1008550	S_Shore	FGFRL1;FGFRL1;FGFRL1	Body;Body;Body
cg20988565	-0.0035	0.0008	2.761e-05	0.0395205	+-----+---------+--?--	2.9	20.588	20	0.4218	chr8	106334333	S_Shelf	ZFPM2	Body
cg21210789	0.0029	0.0007	2.771e-05	0.039553	+++-+-+-+++++-++++-?++	0	16.609	20	0.6782	chr8	143545390	N_Shore	BAI1;BAI1	5'UTR;1stExon
cg06478085	-0.0033	0.0008	2.776e-05	0.039553	--+----------+--+--?--	0	9.657	20	0.974	chr19	33876779	N_Shelf
cg16296829	-0.0034	0.0008	2.779e-05	0.039553	-+--++-------+--+--?--	0	18.649	20	0.5447	chr1	154832535	OpenSea	KCNN3;KCNN3	TSS200;Body
cg21073212	-0.0029	0.0007	2.806e-05	0.0397192	-+--+--+-++-++---+----	34.2	31.939	21	0.05939	chr20	30866501	S_Shore	KIF3B	5'UTR
cg13540795	0.0045	0.0011	2.81e-05	0.0397192	++--++?-++++++++-++?++	14	22.101	19	0.2793	chr19	52551618	N_Shore	ZNF432	5'UTR
cg04202267	0.004	0.001	2.812e-05	0.0397192	+++-++++++++-+--++-?++	0	18.186	20	0.5751	chr2	169431900	OpenSea	LASS6	Body
cg13076718	0.0048	0.0012	2.816e-05	0.0397192	+-++-++--++++++++-+?++	0	8.174	20	0.9907	chr19	2945492	Island	ZNF77	TSS1500
cg10895875	0.0086	0.0021	2.817e-05	0.0397192	-+++++--++-++-+-++++-+	24.9	27.962	21	0.1412	chr7	56242407	Island
cg09074113	0.0075	0.0018	2.84e-05	0.0399688	+-++-+-+-+-++++-+++?++	26.4	27.16	20	0.1308	chr2	20870087	Island	GDF7	Body
cg26911611	0.0045	0.0011	2.851e-05	0.0400489	+????+--+??+++++++++++	0	11.089	15	0.7462	chr7	63360775	N_Shore
cg11683482	-0.0031	0.0007	2.897e-05	0.0406194	--+--++---+-+---------	44.3	37.702	21	0.01396	chr1	44678623	N_Shore	DMAP1;DMAP1;DMAP1	TSS1500;TSS1500;TSS1500
cg15457217	0.0039	0.0009	2.934e-05	0.0410618	+++-++-++++++-++-+++-+	7.4	22.673	21	0.3617	chr2	224780409	OpenSea	WDFY1	Body
cg08294506	-0.0014	0.0003	2.942e-05	0.0410976	-++---??--+-+---?--?-+	42.2	29.388	17	0.03111	chr5	149565940	N_Shelf
cg25261361	-0.0022	0.0005	2.961e-05	0.0412865	-+--++-----++-----+?--	0	15.931	20	0.7209	chr8	145057101	OpenSea	PARP10	Body
cg14709239	0.0037	0.0009	2.977e-05	0.041433	+--++---++++--+-++++++	45.1	38.283	21	0.01194	chr2	121098464	N_Shelf
cg11881599	-0.0031	0.0007	3e-05	0.0416412	-++---++-++-++--------	56.6	48.39	21	0.0006083	chr12	92814084	OpenSea	CLLU1OS;CLLU1;CLLU1	3'UTR;TSS1500;TSS1500
cg27049076	-0.0031	0.0007	3.003e-05	0.0416412	-----++?--+-++-+---?--	29	26.753	19	0.1105	chr11	67166521	Island	PPP1CA;PPP1CA;PPP1CA	Body;Body;Body
cg00954769	0.0189	0.0045	3.047e-05	0.0421738	?????+?++?+?????????+?	0	2.776	4	0.596	chr22	43040691	OpenSea	CYB5R3;CYB5R3;CYB5R3;CYB5R3;CYB5R3	Body;5'UTR;5'UTR;5'UTR;TSS200
cg23299618	0.0031	0.0007	3.056e-05	0.0422209	++++++-++-++--+++++?++	0	17.189	20	0.6406	chr11	45102239	OpenSea
cg26840970	-0.0053	0.0013	3.07e-05	0.0423284	--+-+---+--------+----	0	18.449	21	0.6204	chr16	71523432	OpenSea	ZNF19	TSS200
cg02053188	-0.0025	0.0006	3.075e-05	0.0423284	-++------+---+-----?--	36.6	31.569	20	0.04812	chr5	140105669	OpenSea	VTRNA1-3	TSS200
cg00312486	0.005	0.0012	3.083e-05	0.0423612	?????+?++?+?????????+?	24.5	5.3	4	0.2579	chr1	209877438	OpenSea	HSD11B1;HSD11B1;HSD11B1	TSS1500;5'UTR;5'UTR
cg14124146	-0.007	0.0017	3.093e-05	0.0424213	?????-?--?-?????????-?	0	0.516	4	0.9719	chr2	233450585	OpenSea
cg24474037	0.0056	0.0014	3.106e-05	0.0425223	++--++--+++++-++++-+++	23.6	27.493	21	0.1551	chr8	145865124	OpenSea
cg09326762	-0.0048	0.0012	3.115e-05	0.0425683	?????+?--?+?????????-?	36.6	6.31	4	0.1772	chr3	50292471	OpenSea	GNAI2;GNAI2;GNAI2;GNAI2;GNAI2;GNAI2	Body;Body;Body;Body;Body;Body
cg22313821	-0.0157	0.0038	3.126e-05	0.0425692	?????+??-?-?????????-?	67.7	9.291	3	0.02567	chr15	45669270	N_Shore	GATM	Body
cg07261196	0.0031	0.0007	3.127e-05	0.0425692	--++-+----+++++++++?++	17.3	24.195	20	0.234	chr16	75601025	S_Shore	GABARAPL2	Body
cg14051181	-0.0023	0.0006	3.132e-05	0.0425692	+--+-+-+----+---++---+	29	29.57	21	0.101	chr7	989228	S_Shelf	ADAP1	Body
cg01343624	0.0018	0.0004	3.14e-05	0.0426012	++--+-+++-+++-+++++?++	0	13.502	20	0.8548	chr7	51842120	OpenSea
cg14324816	0.0055	0.0013	3.151e-05	0.0426115	++-+--++++++-+-+?+-?++	0	16.99	19	0.5906	chr7	63498313	Island
cg10462803	-0.0021	0.0005	3.155e-05	0.0426115	-++--+++--+-+------?--	0	17.185	20	0.6409	chr16	85568220	OpenSea
cg14043602	0.004	0.001	3.161e-05	0.0426115	++++++?--+++-+++?++?++	30.3	25.807	18	0.1043	chr17	3301340	OpenSea	OR1E1	1stExon
cg23722790	-0.003	0.0007	3.167e-05	0.0426115	----+-------++-----?--	0	8.793	20	0.9852	chr1	67467602	OpenSea	SLC35D1	3'UTR
cg18772152	0.0018	0.0004	3.169e-05	0.0426115	+????+??+??+-+-+?-++?+	36.4	17.285	11	0.09971	chr2	201548886	OpenSea
cg09432376	0.0039	0.0009	3.193e-05	0.0428128	++++-++++-+++++-+++?++	0	10.484	20	0.9585	chr22	36044226	OpenSea	APOL6	TSS200
cg12686110	-0.0011	0.0003	3.197e-05	0.0428128	-++++--?+----+++??-?--	0	13.022	17	0.7347	chr8	144635478	Island	GSDMD	TSS200
cg12957265	0.0042	0.001	3.201e-05	0.0428128	++++++---+++++--+++?+-	0	15.694	20	0.7354	chr15	57026014	Island	ZNF280D;ZNF280D;ZNF280D	TSS1500;TSS1500;TSS1500
cg03734026	-0.0037	0.0009	3.211e-05	0.0428705	---+-+------+-+----?--	2.9	20.596	20	0.4212	chr22	50622440	N_Shore
cg00508575	-0.0043	0.001	3.249e-05	0.0431886	----+-++--+--+---+-?-+	46.8	37.619	20	0.009854	chr12	90050967	OpenSea	ATP2B1;ATP2B1	TSS1500;TSS1500
cg05191655	-0.0037	0.0009	3.251e-05	0.0431886	-----+-++++-++--++-?--	35.3	30.902	20	0.0565	chr4	38162793	OpenSea
cg09056317	0.0029	0.0007	3.252e-05	0.0431886	++-+++++-++++--++-+?++	24.9	26.62	20	0.1463	chr19	36607008	S_Shore	TBCB;POLR2I	Body;TSS1500
cg08061334	-0.0031	0.0007	3.26e-05	0.0431995	----++-+--+-+--+------	8.6	22.982	21	0.3449	chr14	62068941	OpenSea
cg27340749	0.003	0.0007	3.269e-05	0.0431995	-+++++---++++++++++?++	40	33.335	20	0.03099	chr3	48507385	OpenSea	TREX1;TREX1;TREX1;TREX1	5'UTR;1stExon;1stExon;5'UTR
cg24491618	-0.0027	0.0007	3.27e-05	0.0431995	-+----+---+-++-----?--	36.1	31.281	20	0.05159	chr7	150649807	Island	KCNH2;KCNH2;KCNH2	Body;Body;Body
cg01901101	0.0035	0.0009	3.281e-05	0.043269	+-++++---+++-++-+++?++	35.8	31.168	20	0.05301	chr1	9486939	N_Shore
cg00736681	-0.0019	0.0005	3.346e-05	0.0440336	--+---++--+-+---++----	44.3	37.727	21	0.01387	chr8	134546052	OpenSea	ST3GAL1;ST3GAL1	5'UTR;5'UTR
cg14889658	0.0065	0.0016	3.357e-05	0.0440336	+-++++++++-+-++--+-?-+	12.9	22.959	20	0.2908	chr19	58628735	N_Shore	ZSCAN18;ZSCAN18	Body;Body
cg26733975	0.0065	0.0016	3.361e-05	0.0440336	+-++++--+++++++++-++++	3.6	21.795	21	0.4114	chr7	56551640	Island
cg13547237	0.0031	0.0008	3.364e-05	0.0440336	+-++-+??+++++-+-+++?++	0	15.271	18	0.6433	chr11	65687877	S_Shore	C11orf68;DRAP1;C11orf68	TSS1500;Body;TSS1500
cg11885407	0.0005	0.0001	3.37e-05	0.0440336	++--++++++++++-+--+?++	0	10.787	20	0.9516	chr3	193310886	Island	OPA1;OPA1;OPA1;OPA1;OPA1;OPA1;OPA1;OPA1	TSS200;TSS200;TSS200;TSS200;TSS200;TSS200;TSS200;TSS200
cg06996254	-0.002	0.0005	3.374e-05	0.0440336	---+-+-+--+---+-?--?--	0	16.513	19	0.6228	chr12	47427791	OpenSea
cg23688232	-0.0035	0.0008	3.399e-05	0.0442833	?????+?--?-?????????-?	0	1.765	4	0.7789	chr17	80492269	OpenSea	FOXK2	Body
cg14218447	-0.0043	0.001	3.413e-05	0.044389	--+-------+--------?+-	0	19.296	20	0.5027	chr3	113418004	S_Shelf
cg24214903	-0.0016	0.0004	3.423e-05	0.0444424	+----++--------+---?--	30.4	28.733	20	0.09314	chr19	5093659	Island	KDM4B	Body
cg02752812	-0.002	0.0005	3.44e-05	0.0445864	+-----+------+-+++-?--	25.5	26.837	20	0.1399	chr6	167101267	OpenSea	RPS6KA2	Body
cg05397010	-0.003	0.0007	3.457e-05	0.0447179	-----+??----+---?-+---	17.3	21.761	18	0.2427	chr15	42448259	OpenSea	PLA2G4F;PLA2G4F	Body;Body
cg24975986	0.0062	0.0015	3.462e-05	0.0447179	+++++++-++-+++--+++?-+	21.1	25.355	20	0.1882	chr7	63505791	N_Shore	ZNF727	TSS200
cg07376561	-0.0028	0.0007	3.485e-05	0.044938	-------+-++-+----+----	17.1	25.335	21	0.233	chr7	36022276	N_Shore
cg26238414	-0.0026	0.0006	3.495e-05	0.0449901	----+-+---+--+-+---?--	14.1	23.281	20	0.2752	chr11	47374558	N_Shelf	MYBPC3	TSS1500
cg01083131	0.0033	0.0008	3.516e-05	0.0451833	+-++-+++-++++++++++?++	40.3	33.527	20	0.02951	chr16	67877413	S_Shore	THAP11;CENPT;THAP11	3'UTR;5'UTR;1stExon
cg21895319	-0.0027	0.0006	3.529e-05	0.0452732	-----+++----+----+-?--	23.6	26.182	20	0.1599	chr3	150874026	OpenSea	MED12L	Body
cg23083046	-0.0062	0.0015	3.55e-05	0.0454653	?????-??-???????????-?	0	1.416	2	0.4927	chr12	19903394	OpenSea
cg04104132	0.0028	0.0007	3.578e-05	0.0456816	+++-----+++++++++-+?++	18.7	24.61	20	0.2168	chr11	2465440	Island	KCNQ1	TSS1500
cg19585597	0.0031	0.0007	3.579e-05	0.0456816	-+++--+++++++++-+++?++	0	15.594	20	0.7414	chr5	150326193	Island	LOC134466	TSS200
cg13027206	0.0034	0.0008	3.613e-05	0.0459081	++++++?-+++++++++++?++	0	13.063	19	0.8353	chr14	91866325	OpenSea	CCDC88C	Body
cg22894983	-0.0037	0.0009	3.614e-05	0.0459081	---+--+--------+++----	0	18.698	21	0.6045	chr19	12998135	S_Shore	KLF1	TSS200
cg25030467	-0.0025	0.0006	3.615e-05	0.0459081	-+-+-+?+----+-+--+-?--	0	18.93	19	0.4613	chr14	94417495	OpenSea	ASB2	Body
cg03518503	0.0004	0.0001	3.628e-05	0.0459957	++--+-+--+-+++-----?+-	0	13.54	20	0.853	chr17	40828905	S_Shore	PLEKHH3;PLEKHH3	5'UTR;1stExon
cg01265860	-0.0049	0.0012	3.642e-05	0.0460957	---+++----+?-++--+-?--	0	18.974	19	0.4585	chr21	36256316	N_Shelf	RUNX1;RUNX1;RUNX1	Body;Body;Body
cg03182908	0.006	0.0015	3.688e-05	0.0465345	++++++++-+++++++-++?++	0	10.604	20	0.9559	chr1	20833814	N_Shore	MUL1	Body
cg15090899	-0.0066	0.0016	3.689e-05	0.0465345	+----+++--+--+--------	33.2	31.456	21	0.0664	chr6	167178260	OpenSea	RPS6KA2	Body
cg03651219	-0.0019	0.0005	3.707e-05	0.0466182	------++-------++-----	22.9	27.242	21	0.163	chr10	5576480	OpenSea
cg22178392	0.0025	0.0006	3.708e-05	0.0466182	+--+++--++++-++++++?++	0	16.346	20	0.6949	chr5	150459690	N_Shore	TNIP1	5'UTR
cg03559653	-0.0017	0.0004	3.742e-05	0.0469674	?????+?--?-?????????-?	0	1.606	4	0.8078	chr4	146978588	OpenSea
cg09187933	0.0041	0.001	3.751e-05	0.0469839	+++-+-?+++-+++++++++++	0	17.489	20	0.6211	chr12	127630812	Island
cg11195363	0.0047	0.0011	3.759e-05	0.0469839	++++--++++++-++++++?++	0	13.842	20	0.8384	chr12	61915276	OpenSea
cg01291780	-0.0035	0.0008	3.762e-05	0.0469839	?????+?--?-?????????-?	21.5	5.099	4	0.2773	chr3	183631176	OpenSea
cg14159576	0.0029	0.0007	3.774e-05	0.0470529	+++--++-++++++---++?++	6	21.275	20	0.3811	chr7	47660962	OpenSea
cg27468976	-0.0011	0.0003	3.78e-05	0.0470529	-++-+-----+-+----++---	0	12.317	21	0.9307	chr16	89410322	S_Shore	ANKRD11	5'UTR
cg22203890	0.005	0.0012	3.815e-05	0.0473324	-++++--+-++++-++++++++	0	20.149	21	0.5119	chr5	980708	OpenSea
cg16163382	0.0018	0.0004	3.815e-05	0.0473324	++++++--+++++-+++-+?++	23.6	26.17	20	0.1603	chr2	37938640	OpenSea
cg24188163	-0.0033	0.0008	3.835e-05	0.0475024	-----++--++-----++-?--	0	19.953	20	0.4609	chr8	39782018	OpenSea	IDO1	Body
cg25076408	-0.0034	0.0008	3.889e-05	0.0480382	-+--++----------+--?--	0.1	20.016	20	0.4569	chr6	158733152	OpenSea	TULP4;TULP4	TSS1500;TSS1500
cg02044219	0.0003	0.0001	3.891e-05	0.0480382	++---+-+++++-+++++-?+-	8.8	21.937	20	0.3439	chr4	25032562	S_Shore	LGI2	TSS200
cg19696679	-0.002	0.0005	3.913e-05	0.0482309	-????+??+-+-+---?--?--	34.9	19.979	13	0.09573	chr19	7291221	N_Shelf	INSR;INSR	Body;Body
cg13587621	-0.0021	0.0005	3.923e-05	0.0482753	------++----+---+--?--	0	15.375	20	0.7545	chr9	95497984	OpenSea	BICD2;BICD2	Body;Body
cg17011745	0.0011	0.0003	3.938e-05	0.048381	++++-++-+++++++++++?++	0	12.411	20	0.9012	chr19	917326	Island	KISS1R	TSS200
cg04602755	0.005	0.0012	3.952e-05	0.048474	+????+??-??++-++?+-+++	62	31.567	12	0.001613	chr1	154935120	S_Shore	SHC1;SHC1;PYGO2;SHC1;SHC1	3'UTR;3'UTR;TSS1500;3'UTR;3'UTR
cg00115194	-0.0039	0.0009	3.966e-05	0.0485668	--+-+-------+-+--++?-+	34.5	30.545	20	0.0615	chr9	124978446	N_Shore	LHX6;LHX6	Body;Body
cg16985652	-0.0027	0.0006	3.976e-05	0.0485805	++-+--++--+-+--+---?--	0	17.514	20	0.6194	chr1	27241897	OpenSea	NR0B2	TSS1500
cg13318771	-0.004	0.001	3.98e-05	0.0485805	---+--??-++-+---?--?--	43.7	30.172	17	0.02513	chr4	7657359	OpenSea	SORCS2	Body
cg07278443	0.0049	0.0012	3.995e-05	0.0486848	?????-??+?+?????????+?	0	2.485	3	0.4779	chr9	38516473	OpenSea
cg02735762	0.0019	0.0005	4.008e-05	0.0487644	+-++-+?-+++++-++++-?++	43.5	33.647	19	0.02022	chr9	135280262	N_Shore	TTF1	5'UTR
cg25962358	0.0043	0.001	4.018e-05	0.0488074	+++-++--++++-++-++-+++	2	21.43	21	0.433	chr5	140347293	S_Shore	PCDHAC2;PCDHA7;PCDHA12;PCDHA6;PCDHA10;PCDHA4;PCDHA11;PCDHA8;PCDHA6;PCDHA1;PCDHA2;PCDHA1;PCDHA9;PCDHA13;PCDHA5;PCDHAC1;PCDHA3;PCDHAC2;PCDHA10	1stExon;Body;Body;Body;Body;Body;Body;Body;Body;Body;Body;Body;Body;Body;Body;Body;Body;1stExon;Body
cg09705784	-0.0036	0.0009	4.056e-05	0.0491229	---+-+++-++-+--+---?--	55	44.438	20	0.001314	chr17	76565232	OpenSea	DNAH17	Body
cg00254306	0.006	0.0015	4.057e-05	0.0491229	++-++++-++++++-++-+?++	0	17.63	20	0.6117	chr12	126346041	Island
cg05178561	-0.0045	0.0011	4.068e-05	0.0491772	?????+?--?-?????????-?	0	2.751	4	0.6003	chr9	365007	OpenSea	DOCK8;DOCK8;DOCK8	Body;Body;Body
cg22930859	-0.0023	0.0006	4.123e-05	0.0497623	---+---------++-++-?--	40.7	33.748	20	0.02788	chr14	78108189	Island
cg10555106	-0.0033	0.0008	4.14e-05	0.0498877	-----+++--+--+--------	22.6	27.142	21	0.1662	chr1	3691387	S_Shore	LOC388588	5'UTR

## Sheet: Supplementary Data 4
Significant KEGG and GO pathways enriched by FDR significant birth order related CpGs
ID	Description	Size	pvalue	padj
KEGG:4670	Leukocyte transendothelial migration	116	5.3e-08	1.48e-06
GO:0006997	nucleus organization	174	3.40097e-11	1.01077e-08
GO:0007281	germ cell development	346	3.40097e-11	1.01077e-08
GO:0007286	spermatid development	210	3.40097e-11	1.01077e-08
GO:0022412	cellular process involved in reproduction in multicellular organism	479	3.40097e-11	1.01077e-08
GO:0048515	spermatid differentiation	216	3.40097e-11	1.01077e-08
GO:0140694	non-membrane-bounded organelle assembly	479	5.30046e-08	9.95107e-06
GO:0005125	cytokine activity	309	1.13841e-07	9.95107e-06
GO:0005126	cytokine receptor binding	412	1.13841e-07	9.95107e-06
GO:0007260	tyrosine phosphorylation of STAT protein	106	1.13841e-07	9.95107e-06
GO:0010948	negative regulation of cell cycle process	391	1.13841e-07	9.95107e-06
GO:0014013	regulation of gliogenesis	105	1.13841e-07	9.95107e-06
GO:0045639	positive regulation of myeloid cell differentiation	110	1.13841e-07	9.95107e-06
GO:0046425	regulation of receptor signaling pathway via JAK-STAT	123	1.13841e-07	9.95107e-06
GO:0051321	meiotic cell cycle	348	1.13841e-07	9.95107e-06
GO:0140013	meiotic nuclear division	249	1.13841e-07	9.95107e-06
GO:1903046	meiotic cell cycle process	278	1.13841e-07	9.95107e-06
GO:2000241	regulation of reproductive process	210	1.13841e-07	9.95107e-06
GO:0030308	negative regulation of cell growth	195	7.84452e-07	6.13524e-05
GO:0045926	negative regulation of growth	261	7.84452e-07	6.13524e-05
GO:0050871	positive regulation of B cell activation	169	1.88698e-05	0.000890871
GO:0002688	regulation of leukocyte chemotaxis	143	2.33809e-05	0.000890871
GO:0002833	positive regulation of response to biotic stimulus	213	2.33809e-05	0.000890871
GO:0010506	regulation of autophagy	415	2.33809e-05	0.000890871
GO:0010508	positive regulation of autophagy	171	2.33809e-05	0.000890871
GO:0016241	regulation of macroautophagy	186	2.33809e-05	0.000890871
GO:0019882	antigen processing and presentation	148	2.33809e-05	0.000890871
GO:0030593	neutrophil chemotaxis	122	2.33809e-05	0.000890871
GO:0030595	leukocyte chemotaxis	310	2.33809e-05	0.000890871
GO:0031072	heat shock protein binding	154	2.33809e-05	0.000890871
GO:0031398	positive regulation of protein ubiquitination	143	2.33809e-05	0.000890871
GO:0032760	positive regulation of tumor necrosis factor production	114	2.33809e-05	0.000890871
GO:0045089	positive regulation of innate immune response	168	2.33809e-05	0.000890871
GO:0050764	regulation of phagocytosis	110	2.33809e-05	0.000890871
GO:0060326	cell chemotaxis	418	2.33809e-05	0.000890871
GO:0071621	granulocyte chemotaxis	157	2.33809e-05	0.000890871
GO:0097529	myeloid leukocyte migration	294	2.33809e-05	0.000890871
GO:0097530	granulocyte migration	192	2.33809e-05	0.000890871
GO:1903557	positive regulation of tumor necrosis factor superfamily cytokine production	119	2.33809e-05	0.000890871
GO:1990266	neutrophil migration	150	2.33809e-05	0.000890871
GO:0008083	growth factor activity	185	8.87536e-05	0.0032972
GO:0016236	macroautophagy	438	0.000968638	0.0351072
GO:0050731	positive regulation of peptidyl-tyrosine phosphorylation	230	0.00102095	0.0361221
GO:0031349	positive regulation of defense response	346	0.00116611	0.0402987

## Sheet: Supplementary Data 5
Trait enrichment of birth-order related CpGs
Trait	Odds Ratio	p Value	DMC*	Background**
allergic sensitization	72.86	5.9e-96	34	1501
fractional exhaled nitric oxide	16.965	1.53e-69	44	8372
childhood asthma	123.325	3.42e-60	18	456
atopy	13.883	1.68e-41	28	6198
smoking	5.772	1.98e-38	45	20798
serum immunoglobulin E (IgE) levels	226.693	1.51e-35	9	125
allergic asthma	26.371	1.82e-23	11	1235
maternal smoking	9.215	5.28e-23	19	6153
down syndrome	4.716	2.58e-20	27	14649
neurodevelopmental presentations and congenital anomalies (ND/CAs)	27.449	8.31e-18	8	856
body mass index (BMI)	16.345	1.4e-17	10	1797
Kabuki syndrome (KS)	15.524	3.65e-17	10	1891
aging	3.121	5.11e-17	38	31184
preterm birth	5.377	6.87e-17	21	10662
wheeze	140.388	4.41e-15	4	86
psoriasis	8.505	1.49e-14	12	4138
follicular thyroid carcinoma	6.835	1.76e-13	13	5575
gender	3.622	3.38e-13	22	15433
blood protein biomarker levels	70.057	8.72e-13	4	168
Klinefelter syndrome	65.766	1.44e-12	4	179
epithelial ovarian cancer (EOC)	21.528	1.52e-12	6	812
folic acid supplement during pregnancy	31.021	3.24e-12	5	470
birth weight	17.937	1.2e-11	6	973
oral squamous cell carcinoma (OSCC)	3.311	2.53e-10	16	14095
colorectal laterally spreading tumor	4.593	8.03e-10	13	8245
alcohol consumption	9.565	1.25e-08	6	1816
papillary thyroid carcinoma	4.775	3.26e-08	10	6073
primary Sjögren's Syndrome (pSS)	5.737	4.01e-07	7	3526
serum liver enzyme levels (alanine aminotransferase, ALT)	Inf	4.95e-07	1	1
lung function	55.576	1.19e-06	2	105
hepatic steatosis	2736.11	1.48e-06	1	2
atherosclerosis	6.542	5.54e-06	5	2202
hepatocellular carcinoma (HCC)	3.353	6.62e-06	10	8598
serum liver enzyme levels (gamma-glutamyl transferase, GGT)	407.925	1.78e-05	1	8
fruit consumption	11.683	1.78e-05	3	739
response to systemic corticosteroid	26.379	2.1e-05	2	219
waist circumference (WC)	11.269	2.17e-05	3	766
systemic lupus erythematosus (SLE)	3.301	2.21e-05	9	7848
HIV frailty	25.223	2.49e-05	2	229
cardiac autonomic responses (deceleration capacity)	319.918	2.71e-05	1	10
multiple sclerosis	3.2	3.28e-05	9	8093
thyroid lesion	6.561	4.54e-05	4	1753
cow's milk allergy	203.161	5.9e-05	1	15
high saturated fatty acids diet	5.849	9.94e-05	4	1965
hepatic fat	135.766	0.000124	1	22
diastolic blood pressure	129.227	0.000135	1	23
systolic blood pressure	129.227	0.000135	1	23
asthma	2.261	0.00014	12	13639
orofacial cleft	15.418	0.000161	2	373
metabolic trait	109.783	0.000185	1	27
schizophrenia	5.217	0.000214	4	2202
preeclampsia	4.98	0.000291	4	2306
myalgic encephalomyelitis/chronic fatigue syndrome	3.09	0.000315	7	6500
ancestry	2.491	0.000338	10	10618
respiratory allergies (RA)	11.84	0.000433	2	485
leukoaraiosis (LA)	10.811	0.000607	2	531
mortality	3.63	0.000645	5	3951
prenatal bisphenol A (BPA) exposure	9.625	0.000929	2	596
acute chorioamnionitis (aCA)	43.903	0.00106	1	66
B Acute Lymphoblastic Leukemia with t(1;19)(q23;p13.3); E2A-PBX1 (TCF3-PBX1)	1.754	0.00208	14	21099
B Acute Lymphoblastic Leukemia with t(12;21)(p13.2;q22.1); ETV6-RUNX1	3.002	0.00255	5	4768
colorectal cancer	2.438	0.0028	7	8207
urological cancer	22.465	0.00385	1	128
sperm viability	6.377	0.00405	2	898
maternal hypertensive disorders in pregnancy	6.211	0.00444	2	922
response to antidepressants	20.677	0.00451	1	139
soluble tumor necrosis factor receptor 2 (sTNFR2) levels in plasma	17.083	0.0065	1	168
Claes-Jensen syndrome	5.451	0.00696	2	1050
Werner syndrome	5.26	0.00786	2	1088
Trait enrichment of birth-order related CpGs (consitent in blood and brain only)
smoking	8.644	3.43e-25	22	20798
neurodevelopmental presentations and congenital anomalies (ND/CAs)	75.271	1.59e-21	7	856
down syndrome	8.304	2.83e-18	16	14649
allergic sensitization	42.813	3.61e-18	7	1501
Kabuki syndrome (KS)	33.894	8.46e-17	7	1891
aging	4.904	2.28e-14	18	31184
atopy	13.401	3.45e-14	9	6198
body mass index (BMI)	30.285	4.37e-14	6	1797
folic acid supplement during pregnancy	76.375	4.83e-13	4	470
serum immunoglobulin E (IgE) levels	216.949	8.64e-13	3	125
fractional exhaled nitric oxide	9.87	4.94e-12	9	8372
preterm birth	7.05	1.31e-10	10	10662
gender	5.212	9.53e-10	10	15433
childhood asthma	58.393	1.88e-09	3	456
alcohol consumption	19.595	1.82e-08	4	1816
primary Sjögren's Syndrome (pSS)	12.671	1.95e-08	5	3526
maternal smoking	8.743	4.66e-08	6	6153
serum liver enzyme levels (alanine aminotransferase, ALT)	Inf	5.46e-08	1	1
epithelial ovarian cancer (EOC)	32.646	5.57e-08	3	812
psoriasis	10.779	8.55e-08	5	4138
Klinefelter syndrome	98.624	1.25e-07	2	179
hepatic steatosis	11945	1.64e-07	1	2
response to systemic corticosteroid	80.418	2.78e-07	2	219
HIV frailty	77.076	3.31e-07	2	229
oral squamous cell carcinoma (OSCC)	4.401	4.51e-07	6	14095
follicular thyroid carcinoma	7.976	1.26e-06	5	5575
serum liver enzyme levels (gamma-glutamyl transferase, GGT)	1186.8	1.97e-06	1	8
hepatic fat	417.139	1.38e-05	1	22
diastolic blood pressure	397.979	1.5e-05	1	23
systolic blood pressure	397.979	1.5e-05	1	23
metabolic trait	333.853	2.06e-05	1	27
colorectal laterally spreading tumor	5.362	3.67e-05	5	8245
waist circumference (WC)	22.859	3.74e-05	2	766
type 2 diabetes (T2D)	6.255	7.31e-05	4	5633
acute chorioamnionitis (aCA)	133.285	0.00012	1	66
papillary thyroid carcinoma	5.797	0.000122	4	6073
Werner syndrome	16.075	0.000143	2	1088
lung function	83.325	0.000299	1	105
mortality	6.652	0.000402	3	3951
response to antidepressants	62.714	0.000521	1	139
systemic lupus erythematosus (SLE)	4.468	0.000668	4	7848
soluble tumor necrosis factor receptor 2 (sTNFR2) levels in plasma	51.907	0.000756	1	168
thyroid lesion	9.952	0.000855	2	1753
hepatocellular carcinoma (HCC)	4.072	0.0012	4	8598
atherosclerosis	7.915	0.00196	2	2202
Nicolaides–Baraitser syndrome (NCBRS)	24.382	0.00329	1	356
orofacial cleft	23.281	0.0036	1	373
insufficient sleep	21.763	0.0041	1	399
respiratory allergies (RA)	17.892	0.00598	1	485
prenatal bisphenol A (BPA) exposure	14.551	0.00888	1	596
*DMC: Number of probe cites that are differentially methylated in this trait **Background: Number of probes of the trait in EWAS Atlas.

## Sheet: Supplementary Data 6
eQTMs in birth-order associated CpGs
cpg	eQTM	P	adjp	chr	CpG_pos	CpG_gene	TC	log2FC	eQTM_p	TC_gene_start	TC_gene_end	TC_gene_TSS	TC_gene	TC_call_rate
cg09249800	No	9.598e-12	7.24016e-06	chr1	6341287	ACOT7	NA	NA	NA	NA	NA	NA	NA	NA
cg26262573	No	8.309e-10	0.000300227	chr7	56516129	LOC650226	NA	NA	NA	NA	NA	NA	NA	NA
cg26776957	No	1.27e-09	0.000300227	chr11	73357183	PLEKHB1	NA	NA	NA	NA	NA	NA	NA	NA
cg26865747	No	1.619e-09	0.000300227	chr6	28601377		NA	NA	NA	NA	NA	NA	NA	NA
cg11699125	No	1.99e-09	0.000300227	chr1	6341327	ACOT7	NA	NA	NA	NA	NA	NA	NA	NA
cg03779117	No	2.856e-09	0.000359066	chr7	57271021		NA	NA	NA	NA	NA	NA	NA	NA
cg09377704	No	5.108e-09	0.000440283	chr19	7936683		NA	NA	NA	NA	NA	NA	NA	NA
cg04654716	Yes	5.119e-09	0.000440283	chr5	74162924	FAM169A	TC05000361.hg.1	0.204658	6.23822e-07	74062817	74072737	74062817	NSA2	99.9227
cg19539004	No	5.253e-09	0.000440283	chr22	30643376	LIF	NA	NA	NA	NA	NA	NA	NA	NA
cg12763978	No	7.129e-09	0.000482338	chr6	28601519		NA	NA	NA	NA	NA	NA	NA	NA
cg05335315	No	7.425e-09	0.000482338	chr14	105635708	JAG2	NA	NA	NA	NA	NA	NA	NA	NA
cg17328716	No	7.673e-09	0.000482338	chr7	56516243	LOC650226	NA	NA	NA	NA	NA	NA	NA	NA
cg20534570	No	1.494e-08	0.00085693	chr22	41763093	TEF	NA	NA	NA	NA	NA	NA	NA	NA
cg25738326	No	1.697e-08	0.00085693	chr15	75463903		NA	NA	NA	NA	NA	NA	NA	NA
cg22608655	No	1.704e-08	0.00085693	chr1	154933512	PYGO2	NA	NA	NA	NA	NA	NA	NA	NA
cg15730180	No	2.033e-08	0.000958483	chr7	56551112		NA	NA	NA	NA	NA	NA	NA	NA
cg20014974	No	2.26e-08	0.00100283	chr1	8271918		NA	NA	NA	NA	NA	NA	NA	NA
cg26443093	No	2.397e-08	0.00100453	chr16	88557209	ZFPM1	NA	NA	NA	NA	NA	NA	NA	NA
cg01649647	No	3.277e-08	0.00130104	chr20	35177530	MYL9	NA	NA	NA	NA	NA	NA	NA	NA
cg00741634	No	3.496e-08	0.00131859	chr19	19432407	KIAA0892	NA	NA	NA	NA	NA	NA	NA	NA
cg17675882	No	4.29e-08	0.00146047	chr20	35374068	NDRG3	NA	NA	NA	NA	NA	NA	NA	NA
cg03122674	No	4.42e-08	0.00146047	chr7	56515752	LOC650226	NA	NA	NA	NA	NA	NA	NA	NA
cg15134787	No	4.453e-08	0.00146047	chr7	57471759		NA	NA	NA	NA	NA	NA	NA	NA
cg02119982	No	6.408e-08	0.00188262	chr16	50731412	NOD2	NA	NA	NA	NA	NA	NA	NA	NA
cg22019158	No	6.695e-08	0.00188262	chr1	27926683	AHDC1	NA	NA	NA	NA	NA	NA	NA	NA
cg14209047	No	6.888e-08	0.00188262	chr19	7933648		NA	NA	NA	NA	NA	NA	NA	NA
cg00703513	No	6.893e-08	0.00188262	chr8	145925258		NA	NA	NA	NA	NA	NA	NA	NA
cg27535677	No	6.988e-08	0.00188262	chr6	28601365		NA	NA	NA	NA	NA	NA	NA	NA
cg07340025	Yes	8.005e-08	0.00208224	chr5	14926200		TC05001172.hg.1	-0.118043	2.06019e-12	14704909	14871887	14871887	ANKH	99.9227
cg23626733	No	8.312e-08	0.00209002	chr1	2345398	PEX10	NA	NA	NA	NA	NA	NA	NA	NA
cg03829739	No	8.842e-08	0.00215157	chr7	56515510	LOC650226	NA	NA	NA	NA	NA	NA	NA	NA
cg01998785	Yes	1.106e-07	0.00260719	chr16	55542709	LPCAT2	TC16000455.hg.1	-0.221224	1.77599e-06	55542910	55620582	55542910	LPCAT2	99.9227
cg10720000	No	1.262e-07	0.00287315	chr7	57484635		NA	NA	NA	NA	NA	NA	NA	NA
cg01619846	No	1.295e-07	0.00287315	chr19	4911475	UHRF1	NA	NA	NA	NA	NA	NA	NA	NA
cg22458088	No	1.449e-07	0.00291249	chr12	34458119		NA	NA	NA	NA	NA	NA	NA	NA
cg14654363	No	1.464e-07	0.00291249	chr6	28601443		NA	NA	NA	NA	NA	NA	NA	NA
cg11953775	No	1.5e-07	0.00291249	chr1	207597011		NA	NA	NA	NA	NA	NA	NA	NA
cg06410163	No	1.504e-07	0.00291249	chr7	57484637		NA	NA	NA	NA	NA	NA	NA	NA
cg01545223	No	1.553e-07	0.00291249	chr19	22801034		NA	NA	NA	NA	NA	NA	NA	NA
cg19155391	Yes	1.564e-07	0.00291249	chr7	63505768	ZNF727	TC07000369.hg.1	-0.0580187	3.37666e-07	63361201	63378372	63361201		74.1886
cg19155391	Yes	1.564e-07	0.00291249	chr7	63505768	ZNF727	TC07000370.hg.1	-0.0491458	1.5887e-06	63505821	63538927	63505821	ZNF727	19.5518
cg19155391	Yes	1.564e-07	0.00291249	chr7	63505768	ZNF727	TC07002350.hg.1	-0.0561716	1.70325e-18	63360341	63385566	63360341		63.0603
cg19155391	Yes	1.564e-07	0.00291249	chr7	63505768	ZNF727	TC07002355.hg.1	-0.0357722	1.16501e-05	63539167	63546016	63539167		9.19629
cg19155391	Yes	1.564e-07	0.00291249	chr7	63505768	ZNF727	TC07002980.hg.1	-0.0380967	1.73156e-05	63385165	63386655	63386655		22.4111
cg02522760	No	1.583e-07	0.00291249	chr10	103530178	FGF8	NA	NA	NA	NA	NA	NA	NA	NA
cg26911611	No	1.7e-07	0.00305328	chr7	63360775		NA	NA	NA	NA	NA	NA	NA	NA
cg03759229	No	1.85e-07	0.00320343	chr6	28601417		NA	NA	NA	NA	NA	NA	NA	NA
cg07970948	No	1.9e-07	0.00320343	chr7	149543165	ZNF862	NA	NA	NA	NA	NA	NA	NA	NA
cg11586570	Yes	1.911e-07	0.00320343	chr7	63498133		TC07000369.hg.1	-0.0483857	4.59404e-05	63361201	63378372	63361201		74.1886
cg11586570	Yes	1.911e-07	0.00320343	chr7	63498133		TC07002350.hg.1	-0.0426112	2.5543e-10	63360341	63385566	63360341		63.0603
cg11586570	Yes	1.911e-07	0.00320343	chr7	63498133		TC07002980.hg.1	-0.0433243	2.60072e-06	63385165	63386655	63386655		22.4111
cg10578387	No	2.404e-07	0.00394225	chr13	28489475		NA	NA	NA	NA	NA	NA	NA	NA
cg04332373	Yes	2.528e-07	0.00405739	chr4	15779642	CD38	TC04000145.hg.1	-0.402177	2.41526e-05	15779898	15851069	15779898	CD38	99.9227
cg02791145	No	2.582e-07	0.00405772	chr11	50220426		NA	NA	NA	NA	NA	NA	NA	NA
cg14155058	No	2.756e-07	0.00424278	chr9	134113929		NA	NA	NA	NA	NA	NA	NA	NA
cg04264075	No	2.823e-07	0.004259	chr19	51876470	NKG7	NA	NA	NA	NA	NA	NA	NA	NA
cg01193064	No	3.041e-07	0.00449794	chr21	44494722	CBS	NA	NA	NA	NA	NA	NA	NA	NA
cg22497095	No	3.495e-07	0.00507004	chr6	28601375		NA	NA	NA	NA	NA	NA	NA	NA
cg21066685	No	3.776e-07	0.00537432	chr1	207924376	CD46	NA	NA	NA	NA	NA	NA	NA	NA
cg01922095	No	4.045e-07	0.00565057	chr7	56516309	LOC650226	NA	NA	NA	NA	NA	NA	NA	NA
cg26105076	Yes	4.4e-07	0.0059487	chr7	63561037		TC07000369.hg.1	-0.058574	6.31031e-05	63361201	63378372	63361201		74.1886
cg26105076	Yes	4.4e-07	0.0059487	chr7	63561037		TC07000370.hg.1	-0.0817525	4.03154e-10	63505821	63538927	63505821	ZNF727	19.5518
cg26105076	Yes	4.4e-07	0.0059487	chr7	63561037		TC07002350.hg.1	-0.0600485	3.97731e-13	63360341	63385566	63360341		63.0603
cg26105076	Yes	4.4e-07	0.0059487	chr7	63561037		TC07002355.hg.1	-0.0436914	3.04076e-05	63539167	63546016	63539167		9.19629
cg21042248	No	4.478e-07	0.0059487	chr19	59092612	MGC2752	NA	NA	NA	NA	NA	NA	NA	NA
cg14852355	No	4.495e-07	0.0059487	chr15	74238744	LOXL1	NA	NA	NA	NA	NA	NA	NA	NA
cg22250781	No	4.801e-07	0.00617792	chr16	615887	NHLRC4	NA	NA	NA	NA	NA	NA	NA	NA
cg01889956	No	4.832e-07	0.00617792	chr6	100650602		NA	NA	NA	NA	NA	NA	NA	NA
cg20136951	No	5.002e-07	0.00628868	chr1	2345400	PEX10	NA	NA	NA	NA	NA	NA	NA	NA
cg00093688	No	5.166e-07	0.00633767	chr9	140113369	NDOR1	NA	NA	NA	NA	NA	NA	NA	NA
cg22695986	Yes	5.209e-07	0.00633767	chr7	63386815		TC07000369.hg.1	-0.0633476	1.77002e-19	63361201	63378372	63361201		74.1886
cg22695986	Yes	5.209e-07	0.00633767	chr7	63386815		TC07000370.hg.1	-0.0482648	3.17466e-14	63505821	63538927	63505821	ZNF727	19.5518
cg22695986	Yes	5.209e-07	0.00633767	chr7	63386815		TC07001447.hg.1	-0.0384383	8.14052e-09	63385226	63386655	63386655		76.1206
cg22695986	Yes	5.209e-07	0.00633767	chr7	63386815		TC07002350.hg.1	-0.0530018	2.53179e-42	63360341	63385566	63360341		63.0603
cg22695986	Yes	5.209e-07	0.00633767	chr7	63386815		TC07002980.hg.1	-0.0468027	1.19172e-17	63385165	63386655	63386655		22.4111
cg01901101	Yes	6.145e-07	0.00725227	chr1	9486939		TC01002186.hg.1	0.0985448	5.96242e-05	9789079	9884584	9884584	CLSTN1	99.9227
cg01901101	Yes	6.145e-07	0.00725227	chr1	9486939		TC01005259.hg.1	0.181766	3.41531e-05	9794131	9796076	9796076	CLSTN1	99.9227
cg14612966	No	6.153e-07	0.00725227	chr9	130859606	SLC25A25	NA	NA	NA	NA	NA	NA	NA	NA
cg16163382	No	6.315e-07	0.00728281	chr2	37938640		NA	NA	NA	NA	NA	NA	NA	NA
cg05298628	No	6.372e-07	0.00728281	chr12	123379569	VPS37B	NA	NA	NA	NA	NA	NA	NA	NA
cg18557149	No	7.176e-07	0.00787903	chr7	56515666	LOC650226	NA	NA	NA	NA	NA	NA	NA	NA
cg06528816	No	7.18e-07	0.00787903	chr2	47242277	TTC7A	NA	NA	NA	NA	NA	NA	NA	NA
cg04094640	Yes	7.207e-07	0.00787903	chr16	27237122	NSMCE1	TC16000293.hg.1	-0.18748	2.41456e-05	27325247	27376099	27325247	IL4R	99.9227
cg02273797	No	7.614e-07	0.008115	chr1	33191153		NA	NA	NA	NA	NA	NA	NA	NA
cg25663304	No	7.638e-07	0.008115	chr5	176172918		NA	NA	NA	NA	NA	NA	NA	NA
cg20067334	Yes	7.993e-07	0.00837422	chr7	63387147		TC07000369.hg.1	-0.0855815	1.35946e-16	63361201	63378372	63361201		74.1886
cg20067334	Yes	7.993e-07	0.00837422	chr7	63387147		TC07000370.hg.1	-0.0653417	3.02467e-12	63505821	63538927	63505821	ZNF727	19.5518
cg20067334	Yes	7.993e-07	0.00837422	chr7	63387147		TC07001447.hg.1	-0.05771	3.74144e-09	63385226	63386655	63386655		76.1206
cg20067334	Yes	7.993e-07	0.00837422	chr7	63387147		TC07002350.hg.1	-0.0770012	2.52487e-41	63360341	63385566	63360341		63.0603
cg20067334	Yes	7.993e-07	0.00837422	chr7	63387147		TC07002980.hg.1	-0.0686253	1.37767e-17	63385165	63386655	63386655		22.4111
cg13835688	No	8.398e-07	0.00867801	chr9	130859454	SLC25A25	NA	NA	NA	NA	NA	NA	NA	NA
cg01176516	Yes	8.884e-07	0.00905616	chr7	63506148	ZNF727	TC07000369.hg.1	-0.0804308	7.67305e-08	63361201	63378372	63361201		74.1886
cg01176516	Yes	8.884e-07	0.00905616	chr7	63506148	ZNF727	TC07000370.hg.1	-0.0873737	7.09393e-11	63505821	63538927	63505821	ZNF727	19.5518
cg01176516	Yes	8.884e-07	0.00905616	chr7	63506148	ZNF727	TC07001447.hg.1	-0.0561679	6.50583e-05	63385226	63386655	63386655		76.1206
cg01176516	Yes	8.884e-07	0.00905616	chr7	63506148	ZNF727	TC07002350.hg.1	-0.0748234	6.60183e-19	63360341	63385566	63360341		63.0603
cg01176516	Yes	8.884e-07	0.00905616	chr7	63506148	ZNF727	TC07002980.hg.1	-0.0584452	5.2728e-07	63385165	63386655	63386655		22.4111
cg04132256	No	9.369e-07	0.00931365	chr13	113655973	MCF2L	NA	NA	NA	NA	NA	NA	NA	NA
cg07914457	No	9.394e-07	0.00931365	chr1	27241853	NR0B2	NA	NA	NA	NA	NA	NA	NA	NA
cg24683514	No	9.507e-07	0.00931365	chr6	160183101	ACAT2	NA	NA	NA	NA	NA	NA	NA	NA
cg16659026	Yes	1.009e-06	0.00975806	chr19	54617827	PRPF31	TC19001832.hg.1	-0.453766	2.09579e-10	54610320	54619055	54619055	TFPT	99.9227
cg01757168	No	1.025e-06	0.00978732	chr3	128215565		NA	NA	NA	NA	NA	NA	NA	NA
cg14354244	No	1.041e-06	0.00981585	chr14	51446038	TRIM9	NA	NA	NA	NA	NA	NA	NA	NA
cg20564496	No	1.088e-06	0.0101245	chr7	63361148		NA	NA	NA	NA	NA	NA	NA	NA
cg13565129	No	1.112e-06	0.0101245	chr6	28601419		NA	NA	NA	NA	NA	NA	NA	NA
cg17401067	Yes	1.114e-06	0.0101245	chr22	41840292	TOB2	TC22000333.hg.1	-0.381424	0.000100062	41564221	41564320	41564221		87.558
cg17401067	Yes	1.114e-06	0.0101245	chr22	41840292	TOB2	TC22000342.hg.1	0.134327	4.07484e-19	42095503	42195460	42095503	MEI1	99.8454
cg17401067	Yes	1.114e-06	0.0101245	chr22	41840292	TOB2	TC22000825.hg.1	-0.176478	2.62389e-06	41829492	41843027	41843027	TOB2	99.9227
cg23652859	No	1.136e-06	0.0102016	chr19	59092692	MGC2752	NA	NA	NA	NA	NA	NA	NA	NA
cg15998406	No	1.169e-06	0.0103744	chr19	1287832	EFNA2	NA	NA	NA	NA	NA	NA	NA	NA
cg12819393	No	1.199e-06	0.0105169	chr9	127240449		NA	NA	NA	NA	NA	NA	NA	NA
cg08940169	No	1.218e-06	0.0105608	chr16	88540241	ZFPM1	NA	NA	NA	NA	NA	NA	NA	NA
cg02491912	No	1.313e-06	0.0112551	chr16	74809091	FA2H	NA	NA	NA	NA	NA	NA	NA	NA
cg01921773	No	1.42e-06	0.0120275	chr16	75661691	KARS	NA	NA	NA	NA	NA	NA	NA	NA
cg24512544	No	1.435e-06	0.0120275	chr8	141588943	EIF2C2	NA	NA	NA	NA	NA	NA	NA	NA
cg24796261	No	1.546e-06	0.0126534	chr12	7315351		NA	NA	NA	NA	NA	NA	NA	NA
cg04071270	No	1.55e-06	0.0126534	chr5	140457553		NA	NA	NA	NA	NA	NA	NA	NA
cg15417798	No	1.56e-06	0.0126534	chr19	14260651	LPHN1	NA	NA	NA	NA	NA	NA	NA	NA
cg22129545	No	1.606e-06	0.012888	chr2	27531320	UCN	NA	NA	NA	NA	NA	NA	NA	NA
cg02888990	No	1.633e-06	0.0129469	chr8	142720028		NA	NA	NA	NA	NA	NA	NA	NA
cg07504977	No	1.65e-06	0.0129469	chr10	102131012		NA	NA	NA	NA	NA	NA	NA	NA
cg00252814	No	1.671e-06	0.0129469	chr7	150647757	KCNH2	NA	NA	NA	NA	NA	NA	NA	NA
cg10742917	No	1.682e-06	0.0129469	chr7	56242801		NA	NA	NA	NA	NA	NA	NA	NA
cg02393606	No	1.709e-06	0.0130219	chr10	135033364	KNDC1	NA	NA	NA	NA	NA	NA	NA	NA
cg16824301	No	1.73e-06	0.0130501	chr1	182573155	RGS16	NA	NA	NA	NA	NA	NA	NA	NA
cg06588876	No	1.777e-06	0.0132719	chr9	139009275	C9orf69	NA	NA	NA	NA	NA	NA	NA	NA
cg26779608	No	1.81e-06	0.0133858	chr4	190474477		NA	NA	NA	NA	NA	NA	NA	NA
cg20928366	No	1.881e-06	0.0137759	chr20	32158767	CBFA2T2	NA	NA	NA	NA	NA	NA	NA	NA
cg17641445	No	1.917e-06	0.0139045	chr16	50229272	PAPD5	NA	NA	NA	NA	NA	NA	NA	NA
cg23087150	No	1.946e-06	0.0139804	chr6	17393647	CAP2	NA	NA	NA	NA	NA	NA	NA	NA
cg00732432	No	1.976e-06	0.014062	chr4	788826	CPLX1	NA	NA	NA	NA	NA	NA	NA	NA
cg24132991	No	2.043e-06	0.014161	chr4	186560360	SORBS2	NA	NA	NA	NA	NA	NA	NA	NA
cg02254407	No	2.048e-06	0.014161	chr11	73357159	PLEKHB1	NA	NA	NA	NA	NA	NA	NA	NA
cg24176731	No	2.051e-06	0.014161	chr11	73357164	PLEKHB1	NA	NA	NA	NA	NA	NA	NA	NA
cg26157149	No	2.065e-06	0.014161	chr19	36001618	DMKN	NA	NA	NA	NA	NA	NA	NA	NA
cg07492045	Yes	2.089e-06	0.0141965	chr5	180257795	LOC729678	TC05002152.hg.1	0.116169	2.1082e-05	180256954	180258618	180258618	HEIH	99.9227
cg18550847	No	2.163e-06	0.0145682	chr14	100610570	EVL	NA	NA	NA	NA	NA	NA	NA	NA
cg26504229	No	2.187e-06	0.0145995	chr21	45149038	PDXK	NA	NA	NA	NA	NA	NA	NA	NA
cg15482893	No	2.251e-06	0.0147916	chr1	32837667	BSDC1	NA	NA	NA	NA	NA	NA	NA	NA
cg25997286	No	2.255e-06	0.0147916	chr2	61812578		NA	NA	NA	NA	NA	NA	NA	NA
cg00546666	No	2.288e-06	0.0148787	chr20	44598621	ZNF335	NA	NA	NA	NA	NA	NA	NA	NA
cg15700636	No	2.414e-06	0.0155639	chr11	57156050	PRG2	NA	NA	NA	NA	NA	NA	NA	NA
cg22633390	No	2.443e-06	0.0156174	chr7	100964966	RABL5	NA	NA	NA	NA	NA	NA	NA	NA
cg18891604	No	2.499e-06	0.0156728	chr6	36319055		NA	NA	NA	NA	NA	NA	NA	NA
cg21220721	No	2.502e-06	0.0156728	chr1	6341230	ACOT7	NA	NA	NA	NA	NA	NA	NA	NA
cg16177693	No	2.514e-06	0.0156728	chr1	27240669	NR0B2	NA	NA	NA	NA	NA	NA	NA	NA
cg05059337	No	2.609e-06	0.0160742	chr19	17579339		NA	NA	NA	NA	NA	NA	NA	NA
cg19743881	Yes	2.621e-06	0.0160742	chr7	115850438	TES	TC07000718.hg.1	-0.599826	2.8803e-07	115850547	115898837	115850547	TES	99.9227
cg01445399	No	2.733e-06	0.0166075	chr1	87596934	LOC339524	NA	NA	NA	NA	NA	NA	NA	NA
cg18546437	No	2.752e-06	0.0166075	chr22	37308423	CSF2RB	NA	NA	NA	NA	NA	NA	NA	NA
cg12913122	No	2.808e-06	0.016811	chr14	105635763	JAG2	NA	NA	NA	NA	NA	NA	NA	NA
cg23912171	No	2.863e-06	0.0170053	chr1	28832176	SNHG3	NA	NA	NA	NA	NA	NA	NA	NA
cg17515474	No	2.917e-06	0.0171907	chr1	178477539		NA	NA	NA	NA	NA	NA	NA	NA
cg18927901	Yes	2.984e-06	0.0174492	chr6	36238043	PNPLA1	TC06000535.hg.1	-0.167012	4.94337e-05	36698469	36700960	36698469	RAB44	99.8454
cg18927901	Yes	2.984e-06	0.0174492	chr6	36238043	PNPLA1	TC06002760.hg.1	-0.199722	2.67221e-06	36698447	36700960	36698447		99.459
cg08265548	No	3.046e-06	0.0176748	chr11	71953422	PHOX2A	NA	NA	NA	NA	NA	NA	NA	NA
cg00137016	No	3.087e-06	0.0177551	chr19	52675231	ZNF836	NA	NA	NA	NA	NA	NA	NA	NA
cg00381391	No	3.124e-06	0.0177551	chr3	33837694		NA	NA	NA	NA	NA	NA	NA	NA
cg01622872	No	3.133e-06	0.0177551	chr11	74975244	ARRB1	NA	NA	NA	NA	NA	NA	NA	NA
cg04602992	No	3.154e-06	0.0177551	chr17	62009628	CD79B	NA	NA	NA	NA	NA	NA	NA	NA
cg10156499	No	3.206e-06	0.0179142	chr11	112161291		NA	NA	NA	NA	NA	NA	NA	NA
cg26916862	Yes	3.256e-06	0.0180598	chr7	63361617		TC07000369.hg.1	-0.0784599	7.84143e-17	63361201	63378372	63361201		74.1886
cg26916862	Yes	3.256e-06	0.0180598	chr7	63361617		TC07000370.hg.1	-0.0611608	6.80688e-13	63505821	63538927	63505821	ZNF727	19.5518
cg26916862	Yes	3.256e-06	0.0180598	chr7	63361617		TC07001447.hg.1	-0.0565558	2.01012e-10	63385226	63386655	63386655		76.1206
cg26916862	Yes	3.256e-06	0.0180598	chr7	63361617		TC07002350.hg.1	-0.0689057	7.09041e-40	63360341	63385566	63360341		63.0603
cg26916862	Yes	3.256e-06	0.0180598	chr7	63361617		TC07002980.hg.1	-0.0642529	1.40982e-18	63385165	63386655	63386655		22.4111
cg12052250	No	3.327e-06	0.0181363	chr10	103530237	FGF8	NA	NA	NA	NA	NA	NA	NA	NA
cg02610170	No	3.342e-06	0.0181363	chr12	132977028		NA	NA	NA	NA	NA	NA	NA	NA
cg06223172	No	3.355e-06	0.0181363	chr16	49247728		NA	NA	NA	NA	NA	NA	NA	NA
cg21636911	No	3.375e-06	0.0181363	chr5	155000366		NA	NA	NA	NA	NA	NA	NA	NA
cg17415033	No	3.39e-06	0.0181363	chr6	157009149		NA	NA	NA	NA	NA	NA	NA	NA
cg21451816	No	3.422e-06	0.0181785	chr7	1468848		NA	NA	NA	NA	NA	NA	NA	NA
cg01526089	No	3.455e-06	0.0182255	chr17	3819390	P2RX1	NA	NA	NA	NA	NA	NA	NA	NA
cg21543123	No	3.541e-06	0.0184423	chr14	24638244		NA	NA	NA	NA	NA	NA	NA	NA
cg12483927	No	3.545e-06	0.0184423	chr1	211667682	RD3	NA	NA	NA	NA	NA	NA	NA	NA
cg14589586	No	3.573e-06	0.0184607	chr22	36636079	APOL2	NA	NA	NA	NA	NA	NA	NA	NA
cg04837959	No	3.733e-06	0.0191561	chr1	29742186		NA	NA	NA	NA	NA	NA	NA	NA
cg19062489	No	3.773e-06	0.0192306	chr19	15662114	CYP4F22	NA	NA	NA	NA	NA	NA	NA	NA
cg05641656	No	3.817e-06	0.0193243	chr19	58728610		NA	NA	NA	NA	NA	NA	NA	NA
cg09362115	No	3.881e-06	0.019483	chr2	220463095	STK11IP	NA	NA	NA	NA	NA	NA	NA	NA
cg09037712	Yes	3.9e-06	0.019483	chr21	38362754	HLCS	TC21000436.hg.1	0.0707797	5.45442e-11	38123189	38362545	38362545	HLCS	99.7682
cg09037712	Yes	3.9e-06	0.019483	chr21	38362754	HLCS	TC21000957.hg.1	0.104018	1.57626e-05	38309469	38352928	38352928	HLCS	99.459
cg04910591	Yes	4.102e-06	0.0203573	chr3	46506104	LTF	TC03001358.hg.1	0.0556091	7.18319e-05	46556878	46621589	46621589	LRRC2	53.7094
cg01571001	No	4.17e-06	0.0205595	chr3	128215433		NA	NA	NA	NA	NA	NA	NA	NA
cg26007358	No	4.252e-06	0.0206981	chr12	46393592		NA	NA	NA	NA	NA	NA	NA	NA
cg02798280	No	4.253e-06	0.0206981	chr19	39087135	MAP4K1	NA	NA	NA	NA	NA	NA	NA	NA
cg12479444	Yes	4.304e-06	0.020812	chr7	63361394		TC07000369.hg.1	-0.0602553	2.31506e-14	63361201	63378372	63361201		74.1886
cg12479444	Yes	4.304e-06	0.020812	chr7	63361394		TC07000370.hg.1	-0.0507684	9.81181e-13	63505821	63538927	63505821	ZNF727	19.5518
cg12479444	Yes	4.304e-06	0.020812	chr7	63361394		TC07001447.hg.1	-0.0394394	1.2431e-07	63385226	63386655	63386655		76.1206
cg12479444	Yes	4.304e-06	0.020812	chr7	63361394		TC07002350.hg.1	-0.0537081	2.04452e-34	63360341	63385566	63360341		63.0603
cg12479444	Yes	4.304e-06	0.020812	chr7	63361394		TC07002980.hg.1	-0.050909	8.87388e-17	63385165	63386655	63386655		22.4111
cg10216414	No	4.466e-06	0.0214578	chr2	101868516	C2orf29	NA	NA	NA	NA	NA	NA	NA	NA
cg26958615	No	4.542e-06	0.0216849	chr6	27206664		NA	NA	NA	NA	NA	NA	NA	NA
cg25343246	No	4.677e-06	0.022189	chr12	34756291		NA	NA	NA	NA	NA	NA	NA	NA
cg03684062	No	4.826e-06	0.0226024	chr19	3179364	S1PR4	NA	NA	NA	NA	NA	NA	NA	NA
cg21603275	No	4.871e-06	0.0226024	chr8	41798556	MYST3	NA	NA	NA	NA	NA	NA	NA	NA
cg27612129	No	4.881e-06	0.0226024	chr16	57017595	CETP	NA	NA	NA	NA	NA	NA	NA	NA
cg23444610	No	4.884e-06	0.0226024	chr14	105663478		NA	NA	NA	NA	NA	NA	NA	NA
cg22664962	No	5.078e-06	0.0232039	chr17	22191979		NA	NA	NA	NA	NA	NA	NA	NA
cg23316599	No	5.093e-06	0.0232039	chr7	57271379		NA	NA	NA	NA	NA	NA	NA	NA
cg17260706	No	5.126e-06	0.0232039	chr11	118782879	BCL9L	NA	NA	NA	NA	NA	NA	NA	NA
cg05147525	No	5.137e-06	0.0232039	chr12	6717762	CHD4	NA	NA	NA	NA	NA	NA	NA	NA
cg14525247	No	5.272e-06	0.0236719	chr9	131154899	MIR219-2	NA	NA	NA	NA	NA	NA	NA	NA
cg11512608	No	5.354e-06	0.0238978	chr11	73357276	PLEKHB1	NA	NA	NA	NA	NA	NA	NA	NA
cg27082433	No	5.441e-06	0.0241433	chr9	123657119	PHF19	NA	NA	NA	NA	NA	NA	NA	NA
cg05711047	No	5.591e-06	0.0246638	chr2	92265521		NA	NA	NA	NA	NA	NA	NA	NA
cg17487553	No	5.916e-06	0.0259033	chr22	50609135	PANX2	NA	NA	NA	NA	NA	NA	NA	NA
cg12029281	No	5.964e-06	0.0259033	chr6	35461818	TEAD3	NA	NA	NA	NA	NA	NA	NA	NA
cg25042073	No	5.975e-06	0.0259033	chr4	147290777	SLC10A7	NA	NA	NA	NA	NA	NA	NA	NA
cg10105681	No	6.099e-06	0.0261447	chr1	2738746		NA	NA	NA	NA	NA	NA	NA	NA
cg21139003	No	6.1e-06	0.0261447	chr2	33173301	LTBP1	NA	NA	NA	NA	NA	NA	NA	NA
cg04488373	No	6.23e-06	0.0265511	chr7	63385990		NA	NA	NA	NA	NA	NA	NA	NA
cg26754214	No	6.333e-06	0.0268384	chr11	65339691	FAM89B	NA	NA	NA	NA	NA	NA	NA	NA
cg20472746	No	6.401e-06	0.0269614	chr13	42039334	C13orf15	NA	NA	NA	NA	NA	NA	NA	NA
cg01287000	No	6.471e-06	0.0269614	chr8	145938564		NA	NA	NA	NA	NA	NA	NA	NA
cg22542663	No	6.482e-06	0.0269614	chr21	34915757	GART	NA	NA	NA	NA	NA	NA	NA	NA
cg06686226	No	6.505e-06	0.0269614	chr20	61983795	CHRNA4	NA	NA	NA	NA	NA	NA	NA	NA
cg11539561	No	6.611e-06	0.0270543	chr12	120114603	PRKAB1	NA	NA	NA	NA	NA	NA	NA	NA
cg23750206	No	6.621e-06	0.0270543	chr4	7878384	AFAP1	NA	NA	NA	NA	NA	NA	NA	NA
cg19327213	No	6.635e-06	0.0270543	chr19	47988783	KPTN	NA	NA	NA	NA	NA	NA	NA	NA
cg24975986	Yes	6.699e-06	0.0271483	chr7	63505791	ZNF727	TC07000369.hg.1	-0.0555145	7.32001e-06	63361201	63378372	63361201		74.1886
cg24975986	Yes	6.699e-06	0.0271483	chr7	63505791	ZNF727	TC07000370.hg.1	-0.0582398	1.58653e-07	63505821	63538927	63505821	ZNF727	19.5518
cg24975986	Yes	6.699e-06	0.0271483	chr7	63505791	ZNF727	TC07002350.hg.1	-0.051107	2.97977e-13	63360341	63385566	63360341		63.0603
cg07617866	No	6.796e-06	0.0271483	chr19	45873294	ERCC2	NA	NA	NA	NA	NA	NA	NA	NA
cg04974899	No	6.802e-06	0.0271483	chr20	25177027	ENTPD6	NA	NA	NA	NA	NA	NA	NA	NA
cg22891868	No	6.802e-06	0.0271483	chr2	223536069	MOGAT1	NA	NA	NA	NA	NA	NA	NA	NA
cg05028773	No	6.964e-06	0.0276485	chr19	13947162	MIR24-2	NA	NA	NA	NA	NA	NA	NA	NA
cg11394785	Yes	7.029e-06	0.0277605	chr5	179221090	LTC4S	TC05002779.hg.1	-0.117115	1.17883e-05	179159851	179204277	179159851	MAML1	99.9227
cg11335411	Yes	7.142e-06	0.0280599	chr19	58694111	ZNF274	TC19000955.hg.1	-0.0794775	3.30224e-08	58570607	58597677	58570607	ZNF135	99.6136
cg11335411	Yes	7.142e-06	0.0280599	chr19	58694111	ZNF274	TC19001901.hg.1	-0.236505	3.20806e-10	58208734	58220579	58220579	ZNF154	99.6909
cg11335411	Yes	7.142e-06	0.0280599	chr19	58694111	ZNF274	TC19001902.hg.1	-0.0655048	5.94173e-05	58231119	58238995	58238995	ZNF671	98.068
cg11335411	Yes	7.142e-06	0.0280599	chr19	58694111	ZNF274	TC19001905.hg.1	-0.0982486	7.01695e-09	58360099	58400442	58400442	ZNF814	99.9227
cg11335411	Yes	7.142e-06	0.0280599	chr19	58694111	ZNF274	TC19001907.hg.1	-0.109684	1.85815e-10	58433252	58446755	58446755	ZNF418	99.9227
cg20248866	No	7.197e-06	0.0281295	chr17	79869748	PCYT2	NA	NA	NA	NA	NA	NA	NA	NA
cg02245534	No	7.275e-06	0.0282839	chr17	81043668	METRNL	NA	NA	NA	NA	NA	NA	NA	NA
cg14074522	No	7.33e-06	0.0282839	chr5	55841217	C5orf67	NA	NA	NA	NA	NA	NA	NA	NA
cg08969102	No	7.349e-06	0.0282839	chr5	133563532		NA	NA	NA	NA	NA	NA	NA	NA
cg13978566	No	7.476e-06	0.0285582	chr19	17716539	UNC13A	NA	NA	NA	NA	NA	NA	NA	NA
cg23878917	No	7.496e-06	0.0285582	chr14	22630004		NA	NA	NA	NA	NA	NA	NA	NA
cg09970348	No	7.598e-06	0.0288014	chr3	183978600	ECE2	NA	NA	NA	NA	NA	NA	NA	NA
cg24823679	No	7.712e-06	0.0289777	chr19	5093491	KDM4B	NA	NA	NA	NA	NA	NA	NA	NA
cg01285926	No	7.777e-06	0.0289777	chr7	56242554		NA	NA	NA	NA	NA	NA	NA	NA
cg03887094	No	7.807e-06	0.0289777	chr16	67198826	HSF4	NA	NA	NA	NA	NA	NA	NA	NA
cg03811533	No	7.827e-06	0.0289777	chr7	100860907	PLOD3	NA	NA	NA	NA	NA	NA	NA	NA
cg06906435	No	7.872e-06	0.0289777	chr14	99177777	C14orf177	NA	NA	NA	NA	NA	NA	NA	NA
cg15734825	No	7.875e-06	0.0289777	chr19	52675321	ZNF836	NA	NA	NA	NA	NA	NA	NA	NA
cg26717554	No	8.041e-06	0.0294449	chr19	853334	ELANE	NA	NA	NA	NA	NA	NA	NA	NA
cg19434937	No	8.126e-06	0.0295063	chr12	7104184	LPCAT3	NA	NA	NA	NA	NA	NA	NA	NA
cg21487067	No	8.136e-06	0.0295063	chr12	121124407	MLEC	NA	NA	NA	NA	NA	NA	NA	NA
cg06849477	No	8.257e-06	0.0298018	chr22	45072724	PRR5	NA	NA	NA	NA	NA	NA	NA	NA
cg15949805	Yes	8.426e-06	0.030267	chr7	63505714	ZNF727	TC07000369.hg.1	-0.0481212	2.28658e-08	63361201	63378372	63361201		74.1886
cg15949805	Yes	8.426e-06	0.030267	chr7	63505714	ZNF727	TC07000370.hg.1	-0.0559551	3.50304e-13	63505821	63538927	63505821	ZNF727	19.5518
cg15949805	Yes	8.426e-06	0.030267	chr7	63505714	ZNF727	TC07001447.hg.1	-0.0306029	0.000158656	63385226	63386655	63386655		76.1206
cg15949805	Yes	8.426e-06	0.030267	chr7	63505714	ZNF727	TC07002350.hg.1	-0.0454752	5.35826e-21	63360341	63385566	63360341		63.0603
cg15949805	Yes	8.426e-06	0.030267	chr7	63505714	ZNF727	TC07002355.hg.1	-0.0261235	2.43819e-05	63539167	63546016	63539167		9.19629
cg15949805	Yes	8.426e-06	0.030267	chr7	63505714	ZNF727	TC07002980.hg.1	-0.0344909	2.70089e-07	63385165	63386655	63386655		22.4111
cg14887613	No	8.469e-06	0.0302773	chr19	345454	MIER2	NA	NA	NA	NA	NA	NA	NA	NA
cg04584894	No	8.545e-06	0.0304049	chr2	103305353	SLC9A2	NA	NA	NA	NA	NA	NA	NA	NA
cg27177058	Yes	8.707e-06	0.0307693	chr7	63251072		TC07000369.hg.1	-0.088773	8.41149e-07	63361201	63378372	63361201		74.1886
cg27177058	Yes	8.707e-06	0.0307693	chr7	63251072		TC07002350.hg.1	-0.0750458	1.96832e-13	63360341	63385566	63360341		63.0603
cg24996883	No	8.729e-06	0.0307693	chr1	226821857	ITPKB	NA	NA	NA	NA	NA	NA	NA	NA
cg05826295	No	8.863e-06	0.0310964	chr6	113886340		NA	NA	NA	NA	NA	NA	NA	NA
cg16616599	No	9.126e-06	0.0318709	chr12	16067423	DERA	NA	NA	NA	NA	NA	NA	NA	NA
cg24981220	No	9.476e-06	0.0327986	chr18	24765506	CHST9	NA	NA	NA	NA	NA	NA	NA	NA
cg03313088	No	9.548e-06	0.0327986	chr7	57472367		NA	NA	NA	NA	NA	NA	NA	NA
cg12240761	No	9.584e-06	0.0327986	chr11	2913334	SLC22A18AS	NA	NA	NA	NA	NA	NA	NA	NA
cg14402017	No	9.585e-06	0.0327986	chr11	300490	IFITM5	NA	NA	NA	NA	NA	NA	NA	NA
cg23046844	Yes	9.664e-06	0.0327986	chr10	102322911		TC10001594.hg.1	0.0931164	2.02794e-06	102246399	102289757	102289757	NDUFB8;SEC31B	99.7682
cg04353171	No	9.677e-06	0.0327986	chr6	30698729	FLOT1	NA	NA	NA	NA	NA	NA	NA	NA
cg12030667	Yes	9.696e-06	0.0327986	chr3	48471659	PLXNB1	TC03001372.hg.1	0.114687	2.70352e-08	47892180	48130769	48130769	MAP4	99.9227
cg09509144	No	9.796e-06	0.0328725	chr11	2860989	KCNQ1	NA	NA	NA	NA	NA	NA	NA	NA
cg10154122	No	9.805e-06	0.0328725	chr19	38754855	SPINT2	NA	NA	NA	NA	NA	NA	NA	NA
cg13230004	No	9.86e-06	0.0329106	chr8	145929780		NA	NA	NA	NA	NA	NA	NA	NA
cg09305883	No	1.004e-05	0.0333638	chr16	51684945		NA	NA	NA	NA	NA	NA	NA	NA
cg08747963	No	1.021e-05	0.0337799	chr5	150326862	LOC134466	NA	NA	NA	NA	NA	NA	NA	NA
cg21132686	No	1.035e-05	0.0340935	chr20	22795774		NA	NA	NA	NA	NA	NA	NA	NA
cg04497992	No	1.042e-05	0.0341749	chr16	616212	NHLRC4	NA	NA	NA	NA	NA	NA	NA	NA
cg01603290	No	1.049e-05	0.0342555	chr17	40805956		NA	NA	NA	NA	NA	NA	NA	NA
cg02699829	No	1.066e-05	0.0344567	chr19	13216355	TRMT1	NA	NA	NA	NA	NA	NA	NA	NA
cg25471443	No	1.072e-05	0.0344567	chr1	27668058	SYTL1	NA	NA	NA	NA	NA	NA	NA	NA
cg02547054	No	1.076e-05	0.0344567	chr12	48296637	VDR	NA	NA	NA	NA	NA	NA	NA	NA
cg14733720	Yes	1.076e-05	0.0344567	chr19	44325004	LYPD5	TC19001599.hg.1	-0.103777	1.98373e-05	44395956	44405957	44405957	LOC100505715	91.5765
cg13459764	No	1.078e-05	0.0344567	chr9	140510480	C9orf37	NA	NA	NA	NA	NA	NA	NA	NA
cg17988187	Yes	1.085e-05	0.0345341	chr2	74612222	LOC100189589	TC02000466.hg.1	-0.0964868	8.7612e-05	75059782	75120486	75059782	HK2	99.9227
cg18115040	No	1.1e-05	0.0348645	chr2	176981328	HOXD10	NA	NA	NA	NA	NA	NA	NA	NA
cg17243364	No	1.119e-05	0.0353183	chr21	46962793	SLC19A1	NA	NA	NA	NA	NA	NA	NA	NA
cg26842815	No	1.124e-05	0.0353283	chr12	7060263	PTPN6	NA	NA	NA	NA	NA	NA	NA	NA
cg23648809	No	1.131e-05	0.0354008	chr1	2106400	PRKCZ	NA	NA	NA	NA	NA	NA	NA	NA
cg05459233	No	1.137e-05	0.0354415	chr3	88050165		NA	NA	NA	NA	NA	NA	NA	NA
cg09093858	No	1.148e-05	0.0356371	chr8	101117952	RGS22	NA	NA	NA	NA	NA	NA	NA	NA
cg18125510	Yes	1.157e-05	0.0357693	chr14	100841768	WARS	TC14001509.hg.1	-0.450041	6.37585e-26	100800125	100843142	100843142	WARS	99.9227
cg18417954	No	1.173e-05	0.036116	chr19	55672513	C19orf51	NA	NA	NA	NA	NA	NA	NA	NA
cg04313735	No	1.182e-05	0.0362451	chr11	73357194	PLEKHB1	NA	NA	NA	NA	NA	NA	NA	NA
cg11958060	No	1.189e-05	0.0363122	chr1	31654355	NKAIN1	NA	NA	NA	NA	NA	NA	NA	NA
cg00345425	No	1.198e-05	0.0364395	chr4	2070915		NA	NA	NA	NA	NA	NA	NA	NA
cg13027206	No	1.209e-05	0.0366264	chr14	91866325	CCDC88C	NA	NA	NA	NA	NA	NA	NA	NA
cg04541293	No	1.225e-05	0.0369627	chr20	41819125	PTPRT	NA	NA	NA	NA	NA	NA	NA	NA
cg15339075	No	1.249e-05	0.0375367	chr6	162259067	PARK2	NA	NA	NA	NA	NA	NA	NA	NA
cg01281851	No	1.262e-05	0.0376873	chr7	57271463		NA	NA	NA	NA	NA	NA	NA	NA
cg23689052	No	1.266e-05	0.0376873	chr2	97427102	CNNM4	NA	NA	NA	NA	NA	NA	NA	NA
cg15174926	No	1.269e-05	0.0376873	chr8	144875094	SCRIB	NA	NA	NA	NA	NA	NA	NA	NA
cg18236571	No	1.279e-05	0.0377465	chr4	135122410	PABPC4L	NA	NA	NA	NA	NA	NA	NA	NA
cg22417398	No	1.281e-05	0.0377465	chr11	65293094	SCYL1	NA	NA	NA	NA	NA	NA	NA	NA
cg09059635	No	1.306e-05	0.0382433	chr9	135042197	NTNG2	NA	NA	NA	NA	NA	NA	NA	NA
cg27459121	No	1.308e-05	0.0382433	chr16	1757247	MAPK8IP3	NA	NA	NA	NA	NA	NA	NA	NA
cg03593189	No	1.314e-05	0.0382704	chr7	73118533	STX1A	NA	NA	NA	NA	NA	NA	NA	NA
cg23301492	No	1.323e-05	0.0383239	chr17	42264543	TMUB2	NA	NA	NA	NA	NA	NA	NA	NA
cg10644885	No	1.326e-05	0.0383239	chr19	11687621	ACP5	NA	NA	NA	NA	NA	NA	NA	NA
cg03898463	No	1.34e-05	0.0385807	chr5	178561725	ADAMTS2	NA	NA	NA	NA	NA	NA	NA	NA
cg02876341	No	1.354e-05	0.0388356	chr4	140783585	MAML3	NA	NA	NA	NA	NA	NA	NA	NA
cg24511738	No	1.364e-05	0.038941	chr8	9762716		NA	NA	NA	NA	NA	NA	NA	NA
cg10895875	No	1.368e-05	0.038941	chr7	56242407		NA	NA	NA	NA	NA	NA	NA	NA
cg06690548	No	1.412e-05	0.0400424	chr4	139162808	SLC7A11	NA	NA	NA	NA	NA	NA	NA	NA
cg08345614	No	1.424e-05	0.0402222	chr20	62586772	UCKL1AS	NA	NA	NA	NA	NA	NA	NA	NA
cg03706720	No	1.435e-05	0.0402222	chr3	184230938		NA	NA	NA	NA	NA	NA	NA	NA
cg08171930	No	1.439e-05	0.0402222	chr16	89615085	SPG7	NA	NA	NA	NA	NA	NA	NA	NA
cg15653807	No	1.442e-05	0.0402222	chr22	16864863		NA	NA	NA	NA	NA	NA	NA	NA
cg07930329	No	1.445e-05	0.0402222	chr19	47632696	SAE1	NA	NA	NA	NA	NA	NA	NA	NA
cg16714237	No	1.456e-05	0.0403408	chr14	24745117		NA	NA	NA	NA	NA	NA	NA	NA
cg05905475	No	1.461e-05	0.0403408	chr7	6915928		NA	NA	NA	NA	NA	NA	NA	NA
cg08967764	No	1.47e-05	0.0403408	chr3	88050264		NA	NA	NA	NA	NA	NA	NA	NA
cg00792849	No	1.474e-05	0.0403408	chr15	35046610	GJD2	NA	NA	NA	NA	NA	NA	NA	NA
cg16426215	No	1.476e-05	0.0403408	chr16	56706854		NA	NA	NA	NA	NA	NA	NA	NA
cg03107987	No	1.494e-05	0.0404242	chr19	3481960	C19orf77	NA	NA	NA	NA	NA	NA	NA	NA
cg18777299	No	1.495e-05	0.0404242	chr4	26994740	STIM2	NA	NA	NA	NA	NA	NA	NA	NA
cg06903099	No	1.499e-05	0.0404242	chr3	183526369	YEATS2	NA	NA	NA	NA	NA	NA	NA	NA
cg11791710	No	1.517e-05	0.0404242	chr10	129172535	DOCK1	NA	NA	NA	NA	NA	NA	NA	NA
cg02930866	No	1.52e-05	0.0404242	chr3	15482580	EAF1	NA	NA	NA	NA	NA	NA	NA	NA
cg12656681	No	1.528e-05	0.0404242	chr5	72592688		NA	NA	NA	NA	NA	NA	NA	NA
cg22854223	No	1.53e-05	0.0404242	chr11	44586505	CD82	NA	NA	NA	NA	NA	NA	NA	NA
cg18428283	No	1.533e-05	0.0404242	chr5	150326642	LOC134466	NA	NA	NA	NA	NA	NA	NA	NA
cg10656742	No	1.537e-05	0.0404242	chr13	24152779	TNFRSF19	NA	NA	NA	NA	NA	NA	NA	NA
cg03008339	No	1.537e-05	0.0404242	chr4	1241188	CTBP1	NA	NA	NA	NA	NA	NA	NA	NA
cg10513302	No	1.538e-05	0.0404242	chr6	30698905	FLOT1	NA	NA	NA	NA	NA	NA	NA	NA
cg13784018	No	1.564e-05	0.0407604	chr12	109249578	SSH1	NA	NA	NA	NA	NA	NA	NA	NA
cg01127300	No	1.566e-05	0.0407604	chr22	38614796		NA	NA	NA	NA	NA	NA	NA	NA
cg27009545	Yes	1.567e-05	0.0407604	chr15	83776915	TM6SF1	TC15000796.hg.1	-0.329003	8.2002e-07	83776159	83806111	83776159	TM6SF1	99.6909
cg19104318	No	1.611e-05	0.0416695	chr1	51782690	TTC39A	NA	NA	NA	NA	NA	NA	NA	NA
cg07496173	No	1.613e-05	0.0416695	chr7	57472222		NA	NA	NA	NA	NA	NA	NA	NA
cg08572336	No	1.654e-05	0.0425829	chr19	51165404	SHANK1	NA	NA	NA	NA	NA	NA	NA	NA
cg24354933	No	1.667e-05	0.0426355	chr19	14049294	PODNL1	NA	NA	NA	NA	NA	NA	NA	NA
cg07180475	No	1.668e-05	0.0426355	chr16	87551658		NA	NA	NA	NA	NA	NA	NA	NA
cg26382799	No	1.673e-05	0.0426355	chr17	37253509	PLXDC1	NA	NA	NA	NA	NA	NA	NA	NA
cg13031611	No	1.702e-05	0.04303	chr12	115132761		NA	NA	NA	NA	NA	NA	NA	NA
cg00047815	No	1.704e-05	0.04303	chr22	45311501	PHF21B	NA	NA	NA	NA	NA	NA	NA	NA
cg12190044	No	1.717e-05	0.04303	chr9	102590743	NR4A3	NA	NA	NA	NA	NA	NA	NA	NA
cg16324409	Yes	1.717e-05	0.04303	chr4	3416370	RGS12	TC04001863.hg.1	0.0730879	1.84538e-06	3294762	3424259	3294762	RGS12	98.2226
cg04180953	Yes	1.717e-05	0.04303	chr18	28743074	DSC1	TC18000437.hg.1	-0.535828	1.48713e-19	28709199	28742819	28742819	DSC1	99.8454
cg08207466	No	1.731e-05	0.0432372	chr19	42818481	TMEM145	NA	NA	NA	NA	NA	NA	NA	NA
cg21247338	No	1.744e-05	0.0433065	chr2	129548448		NA	NA	NA	NA	NA	NA	NA	NA
cg14973204	No	1.749e-05	0.0433065	chr12	133052753		NA	NA	NA	NA	NA	NA	NA	NA
cg27115863	No	1.751e-05	0.0433065	chr22	37921640		NA	NA	NA	NA	NA	NA	NA	NA
cg21320095	No	1.758e-05	0.0433376	chr19	5016200	KDM4B	NA	NA	NA	NA	NA	NA	NA	NA
cg08025954	No	1.779e-05	0.0437124	chr22	24823455	ADORA2A	NA	NA	NA	NA	NA	NA	NA	NA
cg04661001	No	1.798e-05	0.0440358	chr19	19217217	SLC25A42	NA	NA	NA	NA	NA	NA	NA	NA
cg15820536	No	1.805e-05	0.0440642	chr12	132195144	SFRS8	NA	NA	NA	NA	NA	NA	NA	NA
cg25685510	Yes	1.85e-05	0.0449273	chr19	14671512	TECR	TC19001236.hg.1	-0.110525	1.7404e-05	14519610	14530195	14530195	DDX39A	99.9227
cg25685510	Yes	1.85e-05	0.0449273	chr19	14671512	TECR	TC19002354.hg.1	-0.151437	1.43085e-06	14519610	14529906	14529906	DDX39A	99.9227
cg07063883	No	1.861e-05	0.0449273	chr16	3079953	CCDC64B	NA	NA	NA	NA	NA	NA	NA	NA
cg18566672	No	1.865e-05	0.0449273	chr19	39831825	SAMD4B	NA	NA	NA	NA	NA	NA	NA	NA
cg10516117	Yes	1.878e-05	0.0449273	chr17	1656147	SERPINF2	TC17000013.hg.1	0.0717045	4.12012e-06	1619817	1641893	1619817	WDR81	99.6909
cg10516117	Yes	1.878e-05	0.0449273	chr17	1656147	SERPINF2	TC17000016.hg.1	0.213183	5.02928e-07	1733266	1802848	1733266	RPA1	99.9227
cg10516117	Yes	1.878e-05	0.0449273	chr17	1656147	SERPINF2	TC17000984.hg.1	0.129866	5.23477e-08	1682829	1733175	1733175	SMYD4	99.9227
cg12561474	No	1.879e-05	0.0449273	chr17	47590237	NGFR	NA	NA	NA	NA	NA	NA	NA	NA
cg18485444	No	1.883e-05	0.0449273	chr11	66035072	KLC2	NA	NA	NA	NA	NA	NA	NA	NA
cg08966619	No	1.885e-05	0.0449273	chr11	31844481		NA	NA	NA	NA	NA	NA	NA	NA
cg05005659	No	1.888e-05	0.0449273	chr17	3764251	CAMKK1	NA	NA	NA	NA	NA	NA	NA	NA
cg16270995	No	1.903e-05	0.0451418	chr14	77425779		NA	NA	NA	NA	NA	NA	NA	NA
cg06698097	No	1.946e-05	0.0460171	chr8	25143787	DOCK5	NA	NA	NA	NA	NA	NA	NA	NA
cg14794655	No	1.96e-05	0.0462033	chr2	54558352	C2orf73	NA	NA	NA	NA	NA	NA	NA	NA
cg17005446	No	1.972e-05	0.0462209	chr10	42777375		NA	NA	NA	NA	NA	NA	NA	NA
cg14942863	Yes	1.973e-05	0.0462209	chr19	37894762		TC19000517.hg.1	-0.035119	3.3238e-05	37997841	38034239	37997841	ZNF793	98.5317
cg16872841	No	1.98e-05	0.0462413	chr13	110993558	COL4A2	NA	NA	NA	NA	NA	NA	NA	NA
cg08992872	No	2.005e-05	0.0465602	chr8	91095058	CALB1	NA	NA	NA	NA	NA	NA	NA	NA
cg07787666	No	2.006e-05	0.0465602	chr10	135059289		NA	NA	NA	NA	NA	NA	NA	NA
cg07072704	No	2.059e-05	0.0476437	chr22	45899736	FBLN1	NA	NA	NA	NA	NA	NA	NA	NA
cg07897069	No	2.07e-05	0.0477518	chr5	126564606		NA	NA	NA	NA	NA	NA	NA	NA
cg13076718	No	2.078e-05	0.0477902	chr19	2945492	ZNF77	NA	NA	NA	NA	NA	NA	NA	NA
cg03693099	No	2.109e-05	0.0483557	chr9	135936901	CEL	NA	NA	NA	NA	NA	NA	NA	NA
cg09980195	No	2.125e-05	0.0484091	chr14	60715506	PPM1A	NA	NA	NA	NA	NA	NA	NA	NA
cg06762457	Yes	2.13e-05	0.0484091	chr6	149806635	ZC3H12D	TC06004102.hg.1	-0.0439747	2.57571e-05	149639063	149732749	149639063	TAB2	99.9227
cg16576928	No	2.135e-05	0.0484091	chr12	96248940		NA	NA	NA	NA	NA	NA	NA	NA
cg25305879	No	2.137e-05	0.0484091	chr2	106814630		NA	NA	NA	NA	NA	NA	NA	NA
cg16139000	No	2.154e-05	0.0486482	chr12	66276087	LOC100129940	NA	NA	NA	NA	NA	NA	NA	NA
cg23629166	No	2.166e-05	0.0487731	chr1	2345368	PEX10	NA	NA	NA	NA	NA	NA	NA	NA
cg20246113	No	2.192e-05	0.0492117	chr15	79104481	ADAMTS7	NA	NA	NA	NA	NA	NA	NA	NA
cg04345034	No	2.232e-05	0.0498132	chr15	70797389		NA	NA	NA	NA	NA	NA	NA	NA
cg12504148	Yes	2.232e-05	0.0498132	chr13	43597331	DNAJC15	TC13000612.hg.1	0.35611	0.000194672	43460524	43566385	43566385	EPSTI1	99.9227
cg14285533	Yes	2.243e-05	0.0498174	chr7	63386328		TC07000369.hg.1	-0.0607197	1.26181e-12	63361201	63378372	63361201		74.1886
cg14285533	Yes	2.243e-05	0.0498174	chr7	63386328		TC07000370.hg.1	-0.0532732	4.54976e-12	63505821	63538927	63505821	ZNF727	19.5518
cg14285533	Yes	2.243e-05	0.0498174	chr7	63386328		TC07001447.hg.1	-0.0418489	2.11539e-07	63385226	63386655	63386655		76.1206
cg14285533	Yes	2.243e-05	0.0498174	chr7	63386328		TC07002350.hg.1	-0.0530882	1.25694e-28	63360341	63385566	63360341		63.0603
cg14285533	Yes	2.243e-05	0.0498174	chr7	63386328		TC07002980.hg.1	-0.0488541	1.95168e-13	63385165	63386655	63386655		22.4111
cg25939647	No	2.252e-05	0.0498174	chr15	40173065	GPR176	NA	NA	NA	NA	NA	NA	NA	NA
cg18322589	No	2.252e-05	0.0498174	chr10	123909456	TACC2	NA	NA	NA	NA	NA	NA	NA	NA

## Sheet: Supplementary Data 7
Association between blood and brain methylations
cpg	correlation
cg09249800	NA
cg26262573	0.481373
cg26776957	-0.312745
cg26865747	0.305882
cg11699125	NA
cg03779117	-0.0696078
cg09377704	-0.22549
cg04654716	-0.05
cg19539004	0.373529
cg12763978	0.207843
cg05335315	0.526471
cg17328716	0.242157
cg20534570	-0.0941176
cg25738326	0.42451
cg22608655	-0.0882353
cg15730180	0.187255
cg20014974	0.166667
cg26443093	-0.167647
cg01649647	-0.106863
cg00741634	0.0117647
cg17675882	0.0911765
cg03122674	0.577451
cg15134787	NA
cg02119982	-0.0294118
cg22019158	-0.0166667
cg14209047	0.201961
cg00703513	-0.194118
cg27535677	0.406863
cg07340025	0.0460784
cg23626733	-0.0588235
cg03829739	0.370588
cg01998785	0.215686
cg10720000	NA
cg01619846	0.108824
cg22458088	NA
cg14654363	0.233333
cg11953775	0.0254902
cg06410163	NA
cg01545223	0.192157
cg19155391	0.0892157
cg02522760	0.116667
cg26911611	NA
cg03759229	0.443137
cg07970948	-0.157843
cg11586570	0.0676471
cg10578387	0.151961
cg04332373	0.353922
cg02791145	NA
cg14155058	0.277451
cg04264075	0.214706
cg01193064	0.420588
cg22497095	0.267647
cg21066685	NA
cg01922095	-0.0215686
cg26105076	0.1
cg21042248	-0.147059
cg14852355	0.496078
cg22250781	NA
cg01889956	-0.0362745
cg20136951	0.0421569
cg00093688	-0.0970588
cg22695986	0.522549
cg01901101	NA
cg14612966	-0.245098
cg16163382	0.211765
cg05298628	-0.404902
cg18557149	0.42451
cg06528816	-0.152941
cg04094640	0.405882
cg02273797	0.363725
cg25663304	-0.0686275
cg20067334	0.169608
cg13835688	0.0872549
cg01176516	0.362745
cg04132256	NA
cg07914457	0.0696078
cg24683514	-0.0539216
cg16659026	0.386275
cg01757168	0.15
cg14354244	NA
cg20564496	NA
cg13565129	0.482353
cg17401067	0.0460784
cg23652859	0.00980392
cg15998406	-0.0980392
cg12819393	-0.166667
cg08940169	0.0715686
cg02491912	-0.0676471
cg01921773	-0.167647
cg24512544	-0.320588
cg24796261	-0.160784
cg04071270	-0.05
cg15417798	0.000980392
cg22129545	-0.336275
cg02888990	0.0901961
cg07504977	-0.0921569
cg00252814	0.230392
cg10742917	0.526471
cg02393606	0.219608
cg16824301	0.251961
cg06588876	0.0509804
cg26779608	NA
cg20928366	NA
cg17641445	NA
cg23087150	-0.168627
cg00732432	0.166667
cg24132991	0.126471
cg02254407	-0.418627
cg24176731	-0.242157
cg26157149	0.0441176
cg07492045	0.368627
cg18550847	-0.154902
cg26504229	-0.0921569
cg15482893	0.194118
cg25997286	NA
cg00546666	-0.146078
cg15700636	-0.0215686
cg22633390	NA
cg18891604	0.191176
cg21220721	NA
cg16177693	0.101961
cg05059337	NA
cg19743881	0.259804
cg01445399	-0.000980392
cg18546437	-0.0823529
cg12913122	0.119608
cg23912171	NA
cg17515474	NA
cg18927901	-0.0382353
cg08265548	0.00490196
cg00137016	0.45098
cg00381391	0.193137
cg01622872	NA
cg04602992	0.330392
cg10156499	0.245098
cg26916862	0.421569
cg12052250	0.17451
cg02610170	0.105882
cg06223172	-0.276471
cg21636911	0.194118
cg17415033	-0.0235294
cg21451816	-0.0137255
cg01526089	0.196078
cg21543123	NA
cg12483927	-0.0647059
cg14589586	NA
cg04837959	-0.30098
cg19062489	0.0490196
cg05641656	-0.135294
cg09362115	NA
cg09037712	-0.137255
cg04910591	-0.122549
cg01571001	0.143137
cg26007358	NA
cg02798280	-0.148039
cg12479444	NA
cg10216414	0.411765
cg26958615	0.185294
cg25343246	0.103922
cg03684062	0.0754902
cg21603275	-0.220588
cg27612129	-0.170588
cg23444610	0.291176
cg22664962	0.401961
cg23316599	0.593137
cg17260706	0.233333
cg05147525	-0.29902
cg14525247	0.256863
cg11512608	-0.201961
cg27082433	NA
cg05711047	NA
cg17487553	-0.152941
cg12029281	0.261765
cg25042073	NA
cg10105681	0.286275
cg21139003	-0.129412
cg04488373	NA
cg26754214	-0.398039
cg20472746	0.114706
cg01287000	0.165686
cg22542663	-0.253922
cg06686226	0.260784
cg11539561	NA
cg23750206	-0.222549
cg19327213	0.323529
cg24975986	0.245098
cg07617866	0.1
cg04974899	-0.15098
cg22891868	0.1
cg05028773	0.452941
cg11394785	0.433333
cg11335411	0.126471
cg20248866	-0.0735294
cg02245534	NA
cg14074522	NA
cg08969102	-0.277451
cg13978566	0.197059
cg23878917	NA
cg09970348	-0.397059
cg24823679	-4.62593e-18
cg01285926	0.523529
cg03887094	0.541176
cg03811533	-0.137255
cg06906435	0.319608
cg15734825	NA
cg26717554	0.490196
cg19434937	0.0303922
cg21487067	-0.178431
cg06849477	0.0882353
cg15949805	0.378431
cg14887613	0.0754902
cg04584894	NA
cg27177058	0.196078
cg24996883	-0.0392157
cg05826295	0.305882
cg16616599	-0.180392
cg24981220	NA
cg03313088	0.394118
cg12240761	-0.0147059
cg14402017	0.140196
cg23046844	0.0245098
cg04353171	0.5
cg12030667	0.347059
cg09509144	NA
cg10154122	0.12451
cg13230004	NA
cg09305883	-0.045098
cg08747963	-0.304902
cg21132686	0.135294
cg04497992	-0.0813725
cg01603290	0.131373
cg02699829	0.120588
cg25471443	0.227451
cg02547054	0.0352941
cg14733720	0.195098
cg13459764	-0.0156863
cg17988187	-0.230392
cg18115040	0.307843
cg17243364	NA
cg26842815	0.095098
cg23648809	0.223529
cg05459233	-0.144118
cg09093858	0.158824
cg18125510	0.368627
cg18417954	0.534314
cg04313735	-0.0196078
cg11958060	0.0235294
cg00345425	0.0941176
cg13027206	0.288235
cg04541293	-0.0803922
cg15339075	0.351961
cg01281851	0.37451
cg23689052	-0.12451
cg15174926	0.24902
cg18236571	-0.12451
cg22417398	-0.246078
cg09059635	0.111765
cg27459121	-0.233333
cg03593189	-0.0460784
cg23301492	-0.152941
cg10644885	-0.102941
cg03898463	NA
cg02876341	-0.0352941
cg24511738	0.0392157
cg10895875	0.397059
cg06690548	-0.302941
cg08345614	-0.219608
cg03706720	-0.0862745
cg08171930	NA
cg15653807	NA
cg07930329	NA
cg16714237	NA
cg05905475	NA
cg08967764	-0.0823529
cg00792849	0.0803922
cg16426215	NA
cg03107987	0.210784
cg18777299	-0.0941176
cg06903099	NA
cg11791710	-0.109804
cg02930866	0.246078
cg12656681	NA
cg22854223	-0.0235294
cg18428283	-0.341176
cg10656742	-0.095098
cg03008339	0.102941
cg10513302	NA
cg13784018	NA
cg01127300	-0.35098
cg27009545	-0.095098
cg19104318	NA
cg07496173	NA
cg08572336	0.354902
cg24354933	0.104902
cg07180475	0.140196
cg26382799	NA
cg13031611	0.0245098
cg00047815	-0.0470588
cg16324409	0.337255
cg12190044	-0.208824
cg04180953	0.309804
cg08207466	0.0892157
cg21247338	NA
cg14973204	-0.00294118
cg27115863	-0.154902
cg21320095	NA
cg08025954	0.270588
cg04661001	0.00490196
cg15820536	-0.221569
cg25685510	0.187255
cg07063883	-0.0686275
cg18566672	0.35
cg10516117	0.0362745
cg12561474	0.137255
cg18485444	0.311765
cg08966619	0.322549
cg05005659	-0.14902
cg16270995	NA
cg06698097	NA
cg14794655	0.00784314
cg17005446	NA
cg14942863	-0.141176
cg16872841	-0.180392
cg08992872	0.437255
cg07787666	-0.222549
cg07072704	0.0372549
cg07897069	0.211765
cg13076718	NA
cg03693099	-0.262745
cg09980195	-0.232353
cg06762457	-0.103922
cg16576928	-0.0127451
cg25305879	0.0754902
cg16139000	NA
cg23629166	0.113725
cg20246113	-0.0735294
cg12504148	0.0911765
cg04345034	0.144118
cg14285533	0.164706
cg25939647	-0.198039
cg18322589	0.381373

## Sheet: Supplementary Data 8
Significant DMRs associated with birth order from meta-analysis
seqnames	start	end	width	p	fdr	nprobe	Transcript	EntrezID	GeneSymbol	distance2TSS	nearestTx	PROMOTER	mean_beta
chr6	28601270	28602543	1274	3.69962e-36	4.16947e-33	11	uc003nlo.3	114821	ZBED9	-46158	uc003nlo.3	FALSE	-0.00561818
chr7	56514964	56516425	1462	9.68282e-33	5.45627e-30	11	uc022adx.1	650226	LOC650226	0	uc022adx.1	TRUE	0.00467273
chr11	73357018	73357612	595	9.44493e-25	3.54815e-22	9	uc001oua.3	58473	PLEKHB1	0	uc001oub.3	TRUE	-0.00191111
chr6	32120202	32121261	1060	3.25473e-22	9.1702e-20	26	uc003nzu.3	80863	PRRT1	0	uc003nzu.3	TRUE	-0.00217692
chr7	63360692	63361617	926	2.12517e-20	4.79014e-18	6	uc003tsw.2	100506050	LINC01005	128863	uc003tsw.2	FALSE	0.00353333
chr7	63385989	63387147	1159	3.36368e-19	5.60345e-17	8	uc003tsw.2	100506050	LINC01005	103333	uc003tsw.2	FALSE	0.0034
chr7	57483672	57484819	1148	3.48041e-19	5.60345e-17	6	uc022aeq.1	100422939	MIR3147	10941	uc022aeq.1	FALSE	0.0039
chr7	63505637	63506148	512	4.38834e-19	6.18207e-17	5	uc011kdm.2	442319	ZNF727	0	uc011kdm.2	TRUE	0.00346
chr7	57471758	57473294	1537	6.07054e-19	7.60167e-17	6	uc022aeq.1	100422939	MIR3147	0	uc022aeq.1	TRUE	0.00346667
chr9	131154346	131156014	1669	5.21123e-18	5.87306e-16	7	uc022boi.1	100616335	MIR219B	0	uc004bux.1	TRUE	-0.00245714
chr1	6341139	6341901	763	2.34218e-17	2.39967e-15	5	uc001amq.3	11332	ACOT7	77103	uc001amp.2	FALSE	-0.00134
chr1	2345367	2345475	109	2.47969e-16	2.32885e-14	7	uc001ajg.3	5192	PEX10	-1357	uc001ajg.3	TRUE	-0.0014
chr7	57271020	57271463	444	5.524e-16	4.78888e-14	3	uc022aeb.1	642006	GUSBP10	-23157	uc022aeb.1	FALSE	0.00396667
chr11	368350	368847	498	4.8288e-15	3.88718e-13	13	uc001lpb.3	338707	B4GALNT4	-948	uc001lpb.3	TRUE	0.0018
chr7	63497711	63498367	657	6.03138e-15	4.53157e-13	5	uc003tsw.2	100506050	LINC01005	-7231	uc003tsw.2	FALSE	0.0029
chr7	56551111	56552034	924	1.91427e-14	1.34836e-12	5	uc011kde.1	222029	DKFZp434L192	-11882	uc011kde.1	FALSE	0.00248
chr7	63560419	63561037	619	4.00791e-14	2.65701e-12	4	uc011kdm.2	442319	ZNF727	54598	uc011kdm.2	FALSE	0.00365
chr2	27531169	27531597	429	1.34121e-13	8.39748e-12	8	uc002rjp.1	7349	UCN	-39	uc002rjp.1	TRUE	-0.001675
chr17	56564854	56565644	791	1.85927e-13	1.07587e-11	5	uc002iwi.1	124535	HSF5	115	uc002iwi.1	FALSE	0.00362
chr16	615781	616220	440	1.90926e-13	1.07587e-11	4	uc002chk.3	146325	PRR35	5359	uc002chl.3	FALSE	-0.00125
chr19	59092611	59092825	215	2.41688e-13	1.29706e-11	3	uc010eux.4	65996	CENPBD1P1	5845	uc010euw.3	FALSE	0.003
chr19	37894345	37894856	512	4.5562e-13	2.33402e-11	4	uc002ogh.3	148266	ZNF569	41010	uc010efk.1	FALSE	0.003425
chr8	145938125	145939351	1227	1.6983e-12	8.32165e-11	5	uc003zdv.4	90987	ZNF251	41619	uc011llk.1	FALSE	0.00176
chr19	52675202	52675470	269	4.76935e-12	2.23961e-10	4	uc010ydj.2	162962	ZNF836	-306	uc010ydj.2	TRUE	0.00235
chr7	56242180	56242801	622	5.39581e-12	2.43243e-10	4	uc003trj.3	5723	PSPH	-58090	uc003trj.3	FALSE	0.0047
chr7	150647756	150649655	1900	5.91812e-12	2.56528e-10	5	uc003wib.3	3757	KCNH2	3262	uc003wid.3	FALSE	-0.00078
chr14	105635705	105635769	65	7.30172e-12	3.04779e-10	4	uc001yqg.4	3714	JAG2	-544	uc001yqg.4	TRUE	0.000775
chr17	1395370	1396123	754	9.77309e-12	3.93367e-10	6	uc002fsp.3	4641	MYO1C	0	uc002fsp.3	TRUE	-0.00178333
chr10	135059164	135059941	778	1.01444e-11	3.94233e-10	4	uc009ybh.2	574448	MIR202	1183	uc009ybh.2	FALSE	-0.001325
chr1	11561488	11562134	647	1.1139e-11	4.18455e-10	6	uc001asi.1	57540	DISP3	441	uc001asi.1	FALSE	0.00245
chr2	157183290	157184614	1325	1.24107e-11	4.51188e-10	8	uc010zcg.1	4929	NR4A2	0	uc010zcg.1	TRUE	0.0018125
chr19	11472109	11472731	623	1.38423e-11	4.78961e-10	4	uc010dxy.3	64748	PLPPR2	1612	uc010dxy.3	FALSE	-0.003025
chr10	103530052	103530255	204	1.40246e-11	4.78961e-10	4	uc001ktp.2	2253	FGF8	5504	uc009xwr.2	FALSE	0.002375
chr19	13946769	13947646	878	1.70594e-11	5.65468e-10	10	uc002mxi.4	284454	MIR23AHG	0	uc002mxi.4	TRUE	0.00057
chr5	74162808	74162924	117	2.64228e-11	8.27353e-10	5	uc010izm.3	26049	FAM169A	28864	uc003kdm.4	FALSE	-0.00152
chr19	4769000	4769240	241	2.64283e-11	8.27353e-10	7	uc002mbd.3	284424	MIR7-3HG	0	uc010xii.2	TRUE	0.00182857
chr14	100610185	100610667	483	3.31889e-11	1.01092e-09	4	uc001ygu.3	51466	EVL	78434	uc001ygx.2	FALSE	-0.00075
chr18	11751342	11751497	156	4.26612e-11	1.26524e-09	4	uc010dkz.3	2774	GNAL	0	uc031rhj.1	TRUE	0.001675
chr1	27667411	27668112	702	4.48258e-11	1.29535e-09	4	uc001bnv.2	84958	SYTL1	-371	uc001bnv.2	TRUE	0.001125
chr19	44324902	44325008	107	5.47644e-11	1.54299e-09	5	uc002oxn.4	284348	LYPD5	-94	uc002oxn.4	TRUE	0.00178
chr12	66275864	66276101	238	6.41558e-11	1.7635e-09	6	uc001ssu.1	8091	HMGA2	57624	uc001ssy.3	FALSE	0.00123333
chr12	6165682	6167002	1321	9.26214e-11	2.42079e-09	6	uc001qnn.1	7450	VWF	66834	uc001qno.1	FALSE	-6.66667e-05
chr2	3583569	3584477	909	9.39978e-11	2.42079e-09	5	uc002qxs.3	246243	RNASEH1	21402	uc002qxs.3	FALSE	0.0022
chr6	37503609	37504610	1002	9.45117e-11	2.42079e-09	6	uc021yzf.1	100616413	MIR4462	18588	uc021yzf.1	FALSE	0.0019
chr2	118616236	118616576	341	1.03319e-10	2.56909e-09	4	uc002tlh.1	8886	DDX18	43981	uc002tlh.1	FALSE	-0.0043
chr9	130859190	130859964	775	1.04861e-10	2.56909e-09	5	uc004btc.4	114789	SLC25A25	5447	uc004bte.4	FALSE	-0.00058
chr1	164545552	164545866	315	1.12386e-10	2.69488e-09	6	uc001gcs.3	5087	PBX1	16955	uc010pkw.1	FALSE	-0.00291667
chr21	38362724	38362754	31	1.4862e-10	3.48947e-09	4	uc002yvs.3	3141	HLCS	-179	uc002yvs.3	TRUE	-0.00235
chr1	31654354	31655009	656	1.69035e-10	3.88782e-09	5	uc010ogc.2	79570	NKAIN1	6025	uc010ogc.2	FALSE	0.00284
chr16	88540174	88540396	223	1.77903e-10	4.00993e-09	4	uc002fkv.3	161882	ZFPM1	20160	uc031qxh.1	FALSE	-0.00105
chr15	26915256	26915752	497	1.82774e-10	4.03896e-09	4	uc021sgh.1	2562	GABRB3	46160	uc021sgg.1	FALSE	0.0024
chr16	8806965	8807308	344	1.87009e-10	4.05306e-09	6	uc002czd.4	18	ABAT	139	uc010buh.3	FALSE	-0.00305
chr19	51165206	51165845	640	2.70457e-10	5.75103e-09	6	uc002psw.1	50944	SHANK1	26816	uc021uyf.1	FALSE	-0.00206667
chr5	140457552	140457609	58	2.83185e-10	5.91017e-09	3	uc003lil.3	56133	PCDHB2	-16628	uc003lil.3	FALSE	0.00273333
chr2	97427026	97427102	77	3.73079e-10	7.64472e-09	3	uc002swx.3	26504	CNNM4	387	uc002swx.3	FALSE	0.0016
chr1	8271917	8272081	165	3.93932e-10	7.92788e-09	3	uc001apb.3	50651	SLC45A1	-112309	uc001apb.3	FALSE	0.0017
chr19	13215386	13216355	970	4.09588e-10	8.09834e-09	3	uc010xmy.1	55621	TRMT1	4150	uc002mwi.3	FALSE	0.00103333
chr17	45949676	45949878	203	4.26124e-10	8.28004e-09	5	uc002imh.1	80320	SP6	-16436	uc002imh.1	FALSE	-0.00212
chr7	149543135	149543165	31	4.50689e-10	8.56484e-09	2	uc010lpn.3	643641	ZNF862	7626	uc010lpn.3	FALSE	-0.0019
chr12	7315350	7315565	216	4.55981e-10	8.56484e-09	4	uc001qst.3	9746	CLSTN3	6849	uc001qst.3	FALSE	0.001375
chr3	48471574	48471771	198	6.10262e-10	1.12748e-08	4	uc003csx.2	5364	PLXNB1	-114	uc003csx.2	TRUE	0.0012
chr5	150326520	150326862	343	7.20252e-10	1.30923e-08	3	uc003ltb.4	134466	ZNF300P1	-374	uc003ltb.4	TRUE	0.0028
chr19	51875450	51876721	1272	8.40981e-10	1.50438e-08	4	uc002pwj.3	4818	NKG7	0	uc002pwk.3	TRUE	0.001075
chr16	68269040	68269694	655	8.54308e-10	1.50438e-08	4	uc002evq.1	80004	ESRP2	442	uc010cfa.1	FALSE	-0.00165
chr11	64405451	64405993	543	9.33404e-10	1.61838e-08	4	uc001oap.3	9379	NRXN2	4794	uc001oap.3	FALSE	-0.00185
chr20	50418951	50419231	281	1.03299e-09	1.76391e-08	7	uc002xwh.4	57167	SALL4	0	uc010gii.3	TRUE	-0.0025
chr19	853053	853540	488	1.12462e-09	1.89171e-08	4	uc002lqb.3	1991	ELANE	762	uc002lqb.3	FALSE	0.0023
chr22	41762498	41763512	1015	1.16925e-09	1.93787e-08	11	uc003azx.4	7008	TEF	0	uc003azx.4	TRUE	0.000645455
chr6	25027585	25027714	130	1.22179e-09	1.99559e-08	3	uc011dju.2	9750	RIPOR2	14684	uc011dju.2	FALSE	0.00333333
chr6	31508105	31508297	193	1.36508e-09	2.19777e-08	5	uc003ntw.2	7919	DDX39B	1481	uc010jsq.1	FALSE	0.00208
chr9	123656763	123657230	468	1.47138e-09	2.33555e-08	5	uc011lyg.2	7185	TRAF1	19620	uc004bks.1	FALSE	-0.00152
chr2	130940426	130941423	998	1.52088e-09	2.3806e-08	6	uc002tqu.3	80097	MZT2B	925	uc002tqq.2	FALSE	0.00106667
chr17	56269351	56269818	468	1.79747e-09	2.76792e-08	4	uc002ivq.3	8288	EPX	-271	uc002ivq.3	TRUE	-0.0007
chr7	95025854	95025955	102	1.81745e-09	2.76792e-08	4	uc011kih.2	5444	PON1	-167	uc011kih.2	TRUE	0.000775
chr6	164171681	164172181	501	2.19793e-09	3.30276e-08	4	uc003que.3	9444	QKI	336006	uc003quj.3	FALSE	0.005925
chr11	92702627	92703536	910	2.27121e-09	3.36797e-08	8	uc001pdk.1	4544	MTNR1B	0	uc001pdk.1	TRUE	0.00195
chr19	58728389	58728728	340	2.36815e-09	3.4661e-08	4	uc002qrq.1	10782	ZNF274	33993	uc010eun.1	FALSE	0.0023
chr2	43327936	43328122	187	2.48882e-09	3.59603e-08	4	uc002rsv.4	678	ZFP36L2	125623	uc002rsv.4	FALSE	-0.0024
chr5	172663057	172663784	728	3.73075e-09	5.32222e-08	4	uc003mcm.2	1482	NKX2-5	-742	uc003mcm.2	TRUE	0.001275
chr3	88050164	88050264	101	4.50222e-09	6.3425e-08	2	uc003dqr.2	3355	HTR1F	18438	uc003dqr.2	FALSE	-0.0029
chr14	53258565	53258684	120	4.60456e-09	6.40659e-08	5	uc001xab.3	64841	GNPNAT1	-179	uc001xab.3	TRUE	-0.00098
chr7	98248878	98249103	226	4.81517e-09	6.61792e-08	4	uc003upl.2	4885	NPTX2	2281	uc003upl.2	FALSE	0.001375
chr10	123909355	123909456	102	5.0936e-09	6.91625e-08	3	uc001lfy.3	10579	TACC2	23126	uc001lfz.3	FALSE	0.00223333
chr8	335280	335353	74	5.26604e-09	7.06527e-08	3	uc003wox.3	26260	FBXO25	-21455	uc003wox.3	FALSE	0.0021
chr6	70991155	70991229	75	5.66683e-09	7.51355e-08	3	uc003pff.4	1297	COL9A1	1682	uc003pfe.4	FALSE	-0.00156667
chr10	135033363	135033590	228	5.897e-09	7.72782e-08	3	uc001llz.1	85442	KNDC1	59392	uc001lmc.3	FALSE	0.0019
chr19	39086922	39087186	265	7.16221e-09	9.27795e-08	3	uc002oix.1	11184	MAP4K1	21457	uc010xug.2	FALSE	-0.0023
chr3	48694245	48694673	429	7.40115e-09	9.47852e-08	5	uc003cul.3	1951	CELSR3	5675	uc010hkg.3	FALSE	0.00212
chr9	133567902	133568412	511	7.78275e-09	9.84291e-08	4	uc004bzu.2	23404	EXOSC2	-746	uc004bzu.2	TRUE	-0.003125
chr15	90543223	90543610	388	7.86035e-09	9.84291e-08	4	uc002bov.2	374655	ZNF710	-1142	uc002bov.2	TRUE	-0.0019
chr12	102872936	102873312	377	8.29065e-09	1.02676e-07	3	uc001tjm.2	3479	IGF1	1066	uc001tjn.2	FALSE	0.00316667
chr16	3079422	3079953	532	9.63195e-09	1.17991e-07	4	uc002cte.4	146439	BICDL2	3050	uc010bta.1	FALSE	0.001125
chr20	35504063	35504403	341	1.07323e-08	1.30057e-07	5	uc021wcz.1	140711	TLDC2	-167	uc021wcz.1	TRUE	-0.00088
chr6	30698583	30698936	354	1.1133e-08	1.33477e-07	10	uc003nrm.3	10211	FLOT1	11517	uc011dmq.2	FALSE	0.00061
chr16	8619530	8619943	414	1.13732e-08	1.34922e-07	3	uc010uyd.2	283953	TMEM114	2283	uc010uyd.2	FALSE	-0.00293333
chr1	2106364	2106620	257	1.17754e-08	1.38239e-07	3	uc001ait.3	5590	PRKCZ	6077	uc001ait.3	FALSE	0.0031
chr5	110062342	110062473	132	1.19827e-08	1.39221e-07	5	uc003kox.3	642987	TMEM232	0	uc011cvh.2	TRUE	-0.0035
chr22	20784276	20786717	2442	1.30975e-08	1.50622e-07	4	uc002zsj.2	91179	SCARF2	5429	uc002zsk.2	FALSE	0.0005
chr8	145925257	145925314	58	1.33027e-08	1.51436e-07	2	uc011llk.1	80728	ARHGAP39	-14063	uc011llk.1	FALSE	0.0015
chr7	62514571	62514926	356	1.4001e-08	1.57791e-07	4	uc011kdj.2	643955	ZNF733P	249508	uc011kdj.2	FALSE	0.002175
chr7	100964965	100964998	34	1.47588e-08	1.64685e-07	2	uc003uyl.3	64792	IFT22	95	uc031syo.1	FALSE	0.0017
chr19	39466715	39467258	544	1.57287e-08	1.73787e-07	4	uc002okg.1	115290	FBXO17	-335	uc002okg.1	TRUE	-0.002125
chr17	80205092	80205617	526	1.7214e-08	1.88351e-07	5	uc010dil.3	1453	CSNK1D	3786	uc010dil.3	FALSE	0.00124
chr19	17579338	17579504	167	1.77685e-08	1.92549e-07	2	uc002ngt.1	376497	SLC27A1	-1796	uc002ngt.1	TRUE	-0.0012
chr15	91475917	91475925	9	1.84735e-08	1.98283e-07	3	uc002bqd.3	55898	UNC45A	2507	uc002bqe.4	FALSE	0.000566667
chr11	50220388	50220426	39	1.90507e-08	2.02548e-07	2	uc001nhd.3	441601	SEPTIN7P11	37207	uc001nhd.3	FALSE	0.00235
chr1	101185247	101185311	65	1.93738e-08	2.04058e-07	4	uc001dti.3	7412	VCAM1	51	uc010ouj.2	FALSE	-0.002275
chr17	22191975	22191979	5	2.06673e-08	2.15667e-07	2	uc002gzb.2	100462977	MTRNR2L1	169538	uc002gzb.2	FALSE	0.0023
chr14	23834807	23836012	1206	2.21638e-08	2.29161e-07	11	uc001wjo.4	10278	EFS	0	uc010tnm.3	TRUE	-0.000318182
chr20	22795684	22795774	91	2.2499e-08	2.30512e-07	2	uc002wsr.2	6754	SSTR4	-220283	uc002wsr.2	FALSE	0.00175
chr16	88558064	88558237	174	2.74005e-08	2.75983e-07	3	uc002fkv.3	161882	ZFPM1	38050	uc031qxh.1	FALSE	-0.0015
chr7	62528240	62528852	613	2.76374e-08	2.75983e-07	3	uc011kdj.2	643955	ZNF733P	235582	uc011kdj.2	FALSE	0.0022
chr16	2801729	2801952	224	2.76717e-08	2.75983e-07	4	uc010uwg.1	100128788	SRRM2-AS1	649	uc002crj.1	FALSE	-0.00125
chr16	28074982	28075596	615	2.91397e-08	2.87943e-07	6	uc002doz.2	146395	GSG1L	-152	uc002doz.2	TRUE	0.00045
chr16	1060366	1060765	400	2.93819e-08	2.87943e-07	5	uc002ckn.3	30812	SOX8	28558	uc002ckn.3	FALSE	0.00152
chr5	14925455	14926200	746	2.99825e-08	2.91296e-07	2	uc003jfm.4	56172	ANKH	-53568	uc003jfm.4	FALSE	-0.0042
chr11	73668347	73669449	1103	3.07031e-08	2.93677e-07	5	uc001ouo.3	374407	DNAJB13	6983	uc001ouo.3	FALSE	-0.00336
chr11	71953386	71953422	37	3.07523e-08	2.93677e-07	2	uc001osh.4	401	PHOX2A	1798	uc001osh.4	FALSE	-0.001
chr19	4911057	4911475	419	3.11443e-08	2.93677e-07	2	uc002mbp.3	29128	UHRF1	491	uc002mbp.3	FALSE	0.0013
chr8	142719882	142720028	147	3.127e-08	2.93677e-07	2	uc003ywi.2	389690	MROH5	-202552	uc003ywi.2	FALSE	0.00285
chr11	133902107	133902510	404	3.24218e-08	3.01978e-07	4	uc001qha.1	100128239	LINC02731	0	uc001qha.1	TRUE	0.0013
chr1	27240633	27240812	180	3.33103e-08	3.0679e-07	4	uc001bnf.3	8431	NR0B2	-66	uc001bnf.3	TRUE	-0.0011
chr4	15964949	15965102	154	3.34829e-08	3.0679e-07	4	uc003gon.3	83888	FGFBP2	-90	uc003gon.3	TRUE	0.00105
chr7	63250816	63251072	257	3.55007e-08	3.20308e-07	2	uc022aes.1	100422917	MIR4283-1	169348	uc022aes.1	FALSE	0.0042
chr1	3775077	3775334	258	3.55266e-08	3.20308e-07	4	uc009vln.1	1677	DFFB	1232	uc010nzn.2	FALSE	-0.001225
chr12	132976865	132977140	276	3.65294e-08	3.26736e-07	3	uc001ukc.4	50614	GALNT9	-70960	uc001ukc.4	FALSE	0.002
chr10	49879703	49879914	212	3.8174e-08	3.38757e-07	3	uc001jgy.3	57705	WDFY4	-13007	uc001jgy.3	FALSE	-0.001
chr12	1025528	1025772	245	4.06711e-08	3.55502e-07	4	uc031qfl.1	5893	RAD52	16470	uc009zdn.1	FALSE	-0.00255
chr7	2670977	2671356	380	4.06919e-08	3.55502e-07	4	uc003smp.3	80727	TTYH3	-247	uc003smp.3	TRUE	0.0012
chr5	137224712	137224904	193	4.26788e-08	3.69992e-07	3	uc010jep.1	27039	PKD2L2	-221	uc010jep.1	TRUE	0.00223333
chr10	135061258	135061670	413	4.58829e-08	3.94571e-07	9	uc009ybh.2	574448	MIR202	-134	uc009ybh.2	TRUE	-0.000555556
chr10	129172534	129172573	40	4.6254e-08	3.94571e-07	2	uc009yaq.3	1793	DOCK1	37370	uc009yaq.3	FALSE	-0.00135
chr20	24630817	24630982	166	4.65642e-08	3.94571e-07	3	uc002wtw.1	79953	SYNDIG1	180982	uc002wtw.1	FALSE	-0.00116667
chr10	42970986	42971732	747	4.95856e-08	4.17037e-07	4	uc001izy.3	84856	LINC00839	47	uc001izz.2	FALSE	0.002325
chr6	33871906	33872665	760	4.99835e-08	4.1727e-07	6	uc003ogj.2	100507584	LINC01016	-7222	uc003ogj.2	FALSE	0.00123333
chr14	99640603	99641151	549	5.16062e-08	4.26696e-07	3	uc001yga.3	64919	BCL11B	96671	uc031qqi.1	FALSE	0.0029
chr22	45899302	45900216	915	5.18699e-08	4.26696e-07	3	uc003bgg.1	2192	FBLN1	583	uc003bgj.1	FALSE	-0.00103333
chr1	10764511	10764896	386	5.38305e-08	4.39616e-07	3	uc001aro.4	54897	CASZ1	91837	uc009vmx.2	FALSE	-0.0016
chr1	27241852	27241897	46	6.49311e-08	5.26456e-07	2	uc001bnf.3	8431	NR0B2	-1285	uc001bnf.3	TRUE	-0.001
chr1	2383437	2383501	65	8.16205e-08	6.47791e-07	3	uc001aji.1	9651	PLCH2	-24253	uc001aji.1	FALSE	0.0018
chr2	74669374	74669516	143	8.39267e-08	6.61395e-07	4	uc002sle.3	6242	RTKN	-314	uc002sle.3	TRUE	-0.001925
chr12	122326263	122326303	41	8.45083e-08	6.61395e-07	2	uc001ubk.3	3242	HPD	214	uc001ubk.3	FALSE	0.0031
chr16	1047622	1048006	385	8.68892e-08	6.75339e-07	3	uc002ckn.3	30812	SOX8	15814	uc002ckn.3	FALSE	0.0018
chr1	42385580	42385941	362	9.04005e-08	6.97818e-07	3	uc001chb.2	59269	HIVEP3	115655	uc001cgz.4	FALSE	0.00343333
chr5	180257690	180257797	108	9.39278e-08	7.20113e-07	3	uc003mmj.3	100859930	HEIH	821	uc003mmk.5	FALSE	0.0028
chr19	19216450	19217217	768	9.78303e-08	7.44965e-07	2	uc010xqn.1	284439	SLC25A42	9698	uc010xqn.1	FALSE	-0.00185
chr3	194014744	194015171	428	1.01306e-07	7.66257e-07	3	uc003ftr.2	100131551	LINC00887	15422	uc011bsu.2	FALSE	-0.00236667
chr19	33166227	33166531	305	1.03759e-07	7.79577e-07	3	uc002ntp.1	388531	RGS9BP	0	uc002ntp.1	TRUE	0.0005
chr7	48129796	48130197	402	1.09962e-07	8.20707e-07	4	uc003ton.3	7378	UPP1	945	uc011kch.2	FALSE	-0.00235
chr8	43136326	43136479	154	1.11244e-07	8.24812e-07	3	uc003xpz.1	340441	POTEA	-11106	uc003xpz.1	FALSE	0.00283333
chr11	57267100	57267445	346	1.12747e-07	8.30494e-07	4	uc001nkk.3	8501	SLC43A1	14913	uc001nkk.3	FALSE	-0.001975
chr16	69364944	69365009	66	1.14817e-07	8.4025e-07	2	uc002ewy.2	84342	COG8	8517	uc002ewx.1	FALSE	0.00195
chr3	128214459	128216122	1664	1.21808e-07	8.85665e-07	4	uc003eko.2	2624	GATA2	-2429	uc003eko.2	FALSE	-0.001125
chr19	58715250	58716004	755	1.42898e-07	1.03234e-06	4	uc010yhu.1	10782	ZNF274	20854	uc010eum.1	FALSE	-0.001925
chr1	87596894	87597369	476	1.46087e-07	1.04866e-06	3	uc010osl.2	339524	LINC01140	1446	uc001dmg.4	FALSE	-0.000666667
chr17	7154006	7154245	240	1.47733e-07	1.05377e-06	2	uc002gfd.2	23399	CTDNEP1	750	uc002gfd.2	FALSE	0.0007
chr19	1287427	1287884	458	1.70892e-07	1.19867e-06	3	uc002lry.2	1943	EFNA2	1274	uc002lry.2	FALSE	0.00176667
chr3	49236859	49236946	88	1.71238e-07	1.19867e-06	3	uc010hkt.3	339834	IHO1	0	uc011bck.1	TRUE	0.0026
chr4	53114	53264	151	1.78756e-07	1.24357e-06	4	uc010iay.2	152687	ZNF595	0	uc003fzu.1	TRUE	0.0012
chr2	43398078	43398171	94	1.85979e-07	1.28588e-06	4	uc002rsv.4	678	ZFP36L2	55574	uc002rsv.4	FALSE	0.00135
chr17	77775304	77775823	520	1.92468e-07	1.32263e-06	3	uc002jxd.2	57332	CBX8	-4389	uc002jxd.2	FALSE	0.0009
chr17	19771547	19771783	237	2.0137e-07	1.37384e-06	3	uc002gwm.4	9706	ULK2	-308	uc002gwm.4	TRUE	-0.00136667
chr12	123379307	123379569	263	2.02358e-07	1.37384e-06	2	uc001udl.3	79720	VPS37B	1143	uc001udl.3	FALSE	0.0019
chr22	38379217	38380487	1271	2.0521e-07	1.38321e-06	3	uc003aun.1	6663	SOX10	52	uc010gxj.3	FALSE	-0.00193333
chr12	7060256	7060263	8	2.07715e-07	1.38321e-06	2	uc001qsa.1	5777	PTPN6	4516	uc001qsb.2	FALSE	0.00065
chr6	32055134	32055146	13	2.08958e-07	1.38321e-06	3	uc003nzl.2	7148	TNXB	22005	uc003nzl.2	FALSE	0.00246667
chr6	27206531	27206911	381	2.09828e-07	1.38321e-06	3	uc003nja.3	10279	PRSS16	-8591	uc003nja.3	FALSE	-0.00243333
chr19	919350	919596	247	2.10215e-07	1.38321e-06	3	uc002lqk.4	84634	KISS1R	2008	uc002lqk.4	FALSE	0.0006
chr5	178204355	178204766	412	2.11102e-07	1.38321e-06	3	uc003mjk.3	729522	AACSP1	40670	uc011dgk.2	FALSE	0.0007
chr5	178157955	178157973	19	2.14984e-07	1.4005e-06	3	uc003mjj.3	6940	ZNF354A	-252	uc003mjj.3	TRUE	0.000466667
chr3	189348935	189349021	87	2.32001e-07	1.50267e-06	3	uc003frx.2	8626	TP63	-195	uc003frx.2	TRUE	-0.0026
chr7	26193108	26193805	698	2.37931e-07	1.53227e-06	3	uc003sxq.3	9603	NFE2L3	1261	uc003sxq.3	FALSE	-0.00346667
chr6	28852886	28853050	165	2.54498e-07	1.62965e-06	3	uc003nlr.3	5987	TRIM27	38718	uc003nlq.2	FALSE	0.003
chr9	34457439	34457500	62	2.65691e-07	1.69172e-06	2	uc003zuj.3	203259	FAM219A	1068	uc022bgd.1	FALSE	-0.00115
chr2	207506479	207506535	57	3.10569e-07	1.96636e-06	2	uc010fuh.1	200726	FAM237A	-607	uc010fuh.1	TRUE	0.0019
chr1	116710226	116710530	305	3.13645e-07	1.96841e-06	3	uc001egc.1	126868	MAB21L3	55850	uc001egc.1	FALSE	-0.00173333
chr9	139693851	139694135	285	3.14854e-07	1.96841e-06	2	uc004cjf.3	84960	CCDC183	3061	uc004cjf.3	FALSE	0.00185
chr4	139162807	139163019	213	3.17173e-07	1.96841e-06	2	uc021xrw.1	23657	SLC7A11	484	uc021xrw.1	FALSE	-0.0008
chr13	111451901	111452040	140	3.17879e-07	1.96841e-06	3	uc001vrk.2	283487	PRECSIT	70615	uc001vrk.2	FALSE	0.00186667
chr17	5019637	5019761	125	3.28425e-07	2.0215e-06	3	uc002gau.1	9098	USP6	0	uc002gau.1	TRUE	0.00223333
chr1	155102023	155103222	1200	3.30042e-07	2.0215e-06	3	uc001fhh.3	1942	EFNA1	1674	uc001fhi.3	FALSE	0.00156667
chr10	135379212	135379242	31	3.33355e-07	2.03076e-06	3	uc001lnn.2	93426	SYCE1	3634	uc009ybn.2	FALSE	0.00316667
chr17	36997448	36997627	180	3.4376e-07	2.08289e-06	3	uc002hqv.2	388381	C17orf98	15	uc002hqv.2	FALSE	-0.0035
chr5	1103909	1104195	287	3.48561e-07	2.10069e-06	2	uc003jbu.3	10723	SLC12A7	7977	uc003jbu.3	FALSE	0.00475
chr16	55542667	55542747	81	3.56978e-07	2.13997e-06	3	uc002eie.4	54947	LPCAT2	-166	uc002eie.4	TRUE	-0.00116667
chr9	140388522	140388604	83	3.65915e-07	2.18194e-06	2	uc011mfa.1	375775	PNPLA7	28705	uc004cnd.1	FALSE	-0.00145
chr5	156693067	156693748	682	3.80941e-07	2.25408e-06	3	uc011ddn.2	26999	CYFIP2	0	uc021ygn.1	TRUE	-3.33333e-05
chr15	53093006	53093509	504	3.82013e-07	2.25408e-06	3	uc002aci.2	3175	ONECUT1	-10797	uc002aci.2	FALSE	0.00193333
chr12	56040207	56040336	130	4.34273e-07	2.54909e-06	2	uc010spq.2	121130	OR10P1	9531	uc010spq.2	FALSE	0.0031
chr19	19432094	19432407	314	4.78105e-07	2.78978e-06	2	uc002nmk.4	23383	MAU2	464	uc002nmk.4	FALSE	0.001
chr9	116225833	116225992	160	4.80228e-07	2.78978e-06	3	uc004bhr.4	5998	RGS3	0	uc004bhs.4	TRUE	-0.00316667
chr17	79869747	79869801	55	4.85686e-07	2.7927e-06	2	uc002kcj.2	51547	SIRT7	6257	uc002kcf.2	FALSE	0.002
chr10	76573154	76573506	353	4.89215e-07	2.79871e-06	3	uc001jwm.2	23522	KAT6B	-12665	uc001jwm.2	FALSE	-0.0018
chr17	47590178	47590272	95	4.96908e-07	2.8174e-06	3	uc002ioz.4	4804	NGFR	17523	uc002ioz.4	FALSE	-0.001
chr16	10912698	10912718	21	4.97778e-07	2.8174e-06	2	uc002dad.3	780776	TVP23A	-77	uc002dad.3	TRUE	-0.00305
chr19	14049092	14049442	351	4.99982e-07	2.8174e-06	3	uc002mxr.3	79883	PODNL1	0	uc002mxr.3	TRUE	0.00126667
chr4	6344360	6344484	125	5.23313e-07	2.9342e-06	3	uc003gja.3	5522	PPP2R2C	39113	uc003gja.3	FALSE	0.0026
chr6	31138419	31138611	193	5.55278e-07	3.09801e-06	2	uc003nsv.3	5460	POU5F1	0	uc003nsv.3	TRUE	-0.003
chr4	186560349	186560403	55	5.61779e-07	3.11884e-06	3	uc011cku.2	8470	SORBS2	17720	uc003iyo.1	FALSE	0.000733333
chr2	145090578	145090798	221	6.03954e-07	3.33655e-06	2	uc002tvr.3	79712	GTDC1	-495	uc002tvr.3	TRUE	-0.00155
chr21	46438742	46439236	495	6.55068e-07	3.5838e-06	2	uc002zgo.3	378825	PICSAR	-14100	uc002zgo.3	FALSE	0.0012
chr10	16561392	16561605	214	6.65876e-07	3.62533e-06	3	uc001ioj.1	389941	C1QL3	2399	uc001ioj.1	FALSE	-0.0018
chr9	102590742	102591302	561	7.0329e-07	3.81062e-06	2	uc004bae.3	8013	NR4A3	6605	uc022bky.1	FALSE	0.00125
chr15	75463902	75464203	302	7.16385e-07	3.85327e-06	2	uc002azp.4	56905	C15orf39	-27030	uc002azp.4	FALSE	0.0006
chr3	113417996	113418063	68	7.42173e-07	3.96412e-06	3	uc003eam.3	205717	USF3	-2503	uc003eam.3	FALSE	-0.00176667
chr7	63642708	63643602	895	7.63152e-07	4.05695e-06	2	uc011kdn.2	730291	ZNF735	-23979	uc011kdn.2	FALSE	0.00255
chr2	25498443	25498451	9	7.78169e-07	4.11736e-06	2	uc002rgc.4	1788	DNMT3A	66333	uc002rgb.4	FALSE	0.0011
chr5	140502917	140503803	887	8.01281e-07	4.21983e-06	2	uc003lip.1	56131	PCDHB4	1336	uc003lip.1	FALSE	0.002
chr15	30336914	30337018	105	8.12163e-07	4.25724e-06	3	uc001zdk.3	89837	ULK4P3	-58917	uc001zdk.3	FALSE	-0.0036
chr15	76006124	76006143	20	8.79721e-07	4.59003e-06	2	uc002baw.3	1464	CSPG4	-935	uc002baw.3	TRUE	0.0021
chr15	83776768	83777021	254	9.16133e-07	4.75798e-06	3	uc002bjp.3	53346	TM6SF1	444	uc010bmr.3	FALSE	0.000666667
chr2	238535537	238535754	218	9.59464e-07	4.96016e-06	3	uc002vxc.3	9208	LRRFIP1	-470	uc002vxc.3	TRUE	-0.00133333
chr10	70321873	70321959	87	9.77857e-07	5.03217e-06	3	uc001jok.4	80312	TET1	1756	uc001jok.4	FALSE	-0.0026
chr19	12831658	12832212	555	9.85798e-07	5.04997e-06	3	uc002mup.3	30000	TNPO2	317	uc002mup.3	FALSE	0.00216667
chr2	220463094	220463115	22	1.01092e-06	5.14694e-06	2	uc002vmm.1	114790	STK11IP	278	uc002vmm.1	FALSE	-0.0007
chr6	31854616	31854633	18	1.01717e-06	5.14694e-06	2	uc003nxy.1	10919	EHMT2	9968	uc003nxx.1	FALSE	-0.0008
chr16	50731010	50732073	1064	1.01843e-06	5.14694e-06	3	uc002egl.1	64127	NOD2	0	uc002egm.1	TRUE	-0.000833333
chr6	168045601	168045888	288	1.02334e-06	5.1487e-06	3	uc003sic.3	26238	LINC01558	151651	uc003sic.3	FALSE	0.0023
chr17	77311610	77311812	203	1.05913e-06	5.2816e-06	3	uc031req.1	146713	RBFOX3	108390	uc031req.1	FALSE	0.00216667
chr2	10441092	10441655	564	1.075e-06	5.33711e-06	3	uc002raj.4	3241	HPCAL1	-1375	uc002raj.4	TRUE	0.00203333
chr20	36157650	36157675	26	1.10432e-06	5.45865e-06	2	uc002xha.3	10904	BLCAP	-1317	uc002xha.3	TRUE	-0.0012
chr17	40805922	40805956	35	1.12813e-06	5.55199e-06	2	uc010wgr.2	27175	TUBG2	-5310	uc010wgr.2	FALSE	-0.00085
chr16	27237121	27237190	70	1.15135e-06	5.64162e-06	2	uc002doi.1	197370	NSMCE1	42923	uc010bxx.2	FALSE	0.00145
chr12	49686800	49686825	26	1.1821e-06	5.76721e-06	2	uc001rtu.3	5630	PRPH	-2084	uc001rtu.3	FALSE	-0.00215
chr13	113355059	113355287	229	1.20509e-06	5.85402e-06	2	uc001vsi.4	23250	ATP11A	10416	uc001vsj.4	FALSE	-0.0009
chr19	46119022	46119636	615	1.2504e-06	6.04807e-06	3	uc002pcn.3	24139	EML2	23039	uc010xxk.2	FALSE	-0.00123333
chr12	34457911	34458119	209	1.27347e-06	6.13336e-06	2	uc001rlm.3	84920	ALG10	282695	uc001rlm.3	FALSE	0.0029
chr10	26681243	26681347	105	1.30438e-06	6.23337e-06	2	uc001isr.3	54518	APBB1IP	-45919	uc001isr.3	FALSE	0.0018
chr22	39848851	39849254	404	1.3053e-06	6.23337e-06	2	uc003axv.4	4248	MGAT3	-4071	uc003axv.4	FALSE	-0.0011
chr14	93215206	93215430	225	1.31158e-06	6.23454e-06	3	uc001yav.3	5641	LGMN	-159	uc001yav.3	TRUE	-0.0015
chr17	25798414	25798741	328	1.31661e-06	6.23454e-06	2	uc002gzj.1	8844	KSR1	-295	uc002gzj.1	TRUE	-0.0008
chr3	42948168	42948626	459	1.32531e-06	6.23991e-06	2	uc003cmj.2	389114	ZNF662	510	uc003cmk.2	FALSE	-0.0001
chr17	80345220	80345367	148	1.32882e-06	6.23991e-06	3	uc002ket.2	79701	OGFOD3	31146	uc010wvl.2	FALSE	0.0014
chr9	139424151	139424642	492	1.36037e-06	6.36158e-06	2	uc004chz.3	4851	NOTCH1	15596	uc022bpq.1	FALSE	0.0012
chr10	8373449	8373659	211	1.37707e-06	6.3886e-06	3	uc001ijz.3	2625	GATA3	276782	uc001ika.3	FALSE	0.00183333
chr12	34752828	34753970	1143	1.37749e-06	6.3886e-06	3	uc001rlm.3	84920	ALG10	577612	uc001rlm.3	FALSE	0.00193333
chr1	45279036	45279132	97	1.41122e-06	6.51823e-06	2	uc010old.1	149478	BTBD19	4882	uc010ole.1	FALSE	-0.003
chr10	80026811	80026963	153	1.43092e-06	6.55546e-06	2	uc010qlp.2	100132987	LINC00856	18429	uc031pwb.1	FALSE	-0.00095
chr1	154933511	154934115	605	1.45785e-06	6.63307e-06	2	uc001fft.3	90780	PYGO2	143	uc001fft.3	FALSE	0.00105
chr7	1250668	1250964	297	1.46395e-06	6.63307e-06	3	uc011jvw.2	340260	UNCX	-21690	uc011jvw.2	FALSE	0.0016
chr19	42703227	42703763	537	1.47037e-06	6.63307e-06	3	uc002osu.2	162989	DEDD2	18181	uc031rky.1	FALSE	0.000333333
chr9	131682858	131683132	275	1.4714e-06	6.63307e-06	3	uc004bwn.2	254295	PHYHD1	-42	uc004bwn.2	TRUE	0.000466667
chr19	51018013	51018365	353	1.50008e-06	6.73541e-06	2	uc002psr.4	554235	ASPDH	-66	uc002psr.4	TRUE	0.0019
chr11	66084840	66085299	460	1.50861e-06	6.74686e-06	3	uc001ohm.1	57124	CD248	-325	uc001ohm.1	TRUE	0.000833333
chr14	104690150	104690244	95	1.54899e-06	6.83847e-06	3	uc001yos.4	26153	KIF26A	85090	uc001yos.4	FALSE	0.00196667
chr20	30618873	30619096	224	1.55114e-06	6.83847e-06	3	uc002wxg.2	140706	CCM2L	8695	uc002wxg.2	FALSE	-0.00196667
chr7	63016103	63016835	733	1.55715e-06	6.83847e-06	2	uc022aes.1	100422917	MIR4283-1	-64633	uc022aes.1	FALSE	0.0051
chr7	2728775	2728841	67	1.56148e-06	6.83847e-06	2	uc003sms.1	155185	AMZ1	939	uc003sms.1	FALSE	0.00145
chr14	90168303	90168351	49	1.5638e-06	6.83847e-06	3	uc001xxo.4	1112	FOXN3	-82809	uc001xxo.4	FALSE	0.00126667
chr15	64275809	64275853	45	1.56551e-06	6.83847e-06	2	uc002amr.3	23604	DAPK2	62668	uc010bgu.1	FALSE	-0.001
chr19	7936682	7937107	426	1.5922e-06	6.92824e-06	2	uc010dvu.2	80164	PRR36	2219	uc010dvu.2	FALSE	0.0011
chr17	3819362	3819429	68	1.64097e-06	7.11299e-06	3	uc002fww.3	5023	P2RX1	531	uc010ckm.1	FALSE	0.0012
chr6	24910719	24911001	283	1.67903e-06	7.25008e-06	2	uc003neo.1	9750	RIPOR2	194	uc003neo.1	FALSE	-0.00335
chr15	70797311	70797389	79	1.69226e-06	7.2793e-06	2	uc002asq.3	55075	UACA	197231	uc010bin.1	FALSE	0.0018
chr19	2291612	2291785	174	1.75392e-06	7.51585e-06	3	uc010dsx.1	645191	LINGO3	16371	uc002lvn.2	FALSE	-0.0014
chr20	62716442	62716485	44	1.78348e-06	7.61358e-06	2	uc021wgs.1	4987	OPRL1	73	uc021wgs.1	FALSE	-0.00185
chr22	20779895	20780508	614	1.81706e-06	7.72766e-06	3	uc002zsj.2	91179	SCARF2	11638	uc002zsk.2	FALSE	0.002
chr2	225266303	225266346	44	1.83329e-06	7.76735e-06	2	uc002vnw.3	79843	FAM124B	365	uc002vnx.3	FALSE	0.0015
chr11	62273115	62273418	304	1.88467e-06	7.92546e-06	2	uc001ntk.2	79026	AHNAK	40914	uc001ntl.3	FALSE	-0.00235
chr18	76322682	76323014	333	1.94193e-06	8.11278e-06	2	uc002lmt.3	27164	SALL3	-417261	uc002lmt.3	FALSE	-0.00275
chr16	51684823	51685042	220	1.94361e-06	8.11278e-06	3	uc021tih.1	388276	C16orf97	422805	uc021tih.1	FALSE	0.00146667
chr4	190474476	190474558	83	1.9644e-06	8.1459e-06	2	uc003izs.3	2483	FRG1	-387416	uc003izs.3	FALSE	0.0015
chr2	132439920	132440103	184	1.966e-06	8.1459e-06	2	uc002ttf.1	29798	C2orf27A	-39961	uc002ttf.1	FALSE	0.00135
chr15	77287761	77287906	146	1.98065e-06	8.17652e-06	3	uc010bkv.1	9051	PSTPIP1	15	uc010bkw.1	FALSE	0.000333333
chr17	7832851	7832943	93	2.00612e-06	8.25144e-06	3	uc002gjm.2	9196	KCNAB3	-98	uc002gjm.2	TRUE	-0.0008
chr7	127227588	127228121	534	2.10654e-06	8.633e-06	3	uc010llb.2	381	ARF5	-285	uc010llb.2	TRUE	3.33333e-05
chr6	31021421	31021796	376	2.12535e-06	8.67851e-06	3	uc003nsj.2	285834	HCG22	194	uc021yui.1	FALSE	0.00163333
chr4	15779641	15779709	69	2.14023e-06	8.70771e-06	2	uc003gol.1	952	CD38	-222	uc003gol.1	TRUE	0.0012
chr6	149806634	149806652	19	2.14942e-06	8.71365e-06	2	uc010kid.3	340152	ZC3H12D	-486	uc010kid.3	TRUE	-0.0018
chr3	195974299	195974349	51	2.20772e-06	8.91792e-06	2	uc003fwg.3	5130	PCYT1A	40235	uc003fwe.3	FALSE	-0.0007
chr5	1519129	1519265	137	2.29841e-06	9.18549e-06	2	uc003jcm.3	79888	LPCAT1	4811	uc003jcm.3	FALSE	0.00195
chr6	15245666	15245700	35	2.33691e-06	9.30634e-06	2	uc011diu.1	3720	JARID2	-34	uc011diu.1	TRUE	0.0001
chr16	1524254	1524521	268	2.46247e-06	9.73754e-06	2	uc002clv.3	1186	CLCN7	564	uc002clw.3	FALSE	0.0026
chr17	74868603	74868693	91	2.50766e-06	9.8816e-06	3	uc002jtg.4	146664	MGAT5B	3805	uc002jti.3	FALSE	0.00206667
chr7	155724259	155724270	12	2.51962e-06	9.89412e-06	2	uc003wmk.1	6469	SHH	-119292	uc003wmk.1	FALSE	0.00175
chr11	1331496	1331736	241	2.61198e-06	1.02212e-05	2	uc001ltg.4	255512	TOLLIP-AS1	558	uc001ltg.4	FALSE	-0.00185
chr1	2738745	2739523	779	2.6434e-06	1.03084e-05	2	uc021oey.1	100287898	TTC34	-32515	uc021oey.1	FALSE	0.00105
chr10	102896545	102896640	96	2.73983e-06	1.06476e-05	2	uc001ksw.3	3195	TLX1	5484	uc021pxd.1	FALSE	0.0019
chr18	5892212	5892294	83	2.81286e-06	1.08938e-05	3	uc002kmx.1	645369	TMEM200C	-109	uc002kmx.1	TRUE	0.00283333
chr19	51871465	51872257	793	2.94946e-06	1.13448e-05	3	uc002pwi.1	125875	CLDND2	0	uc002pwi.1	TRUE	0.000766667
chr2	231730424	231730788	365	2.97322e-06	1.13974e-05	2	uc002vqz.3	81618	ITM2C	803	uc002vrb.3	FALSE	0.00055
chr7	139367821	139367969	149	3.06105e-06	1.16943e-05	2	uc003vvd.4	28996	HIPK2	109724	uc003vvf.4	FALSE	0.00165
chr11	60589211	60589230	20	3.09816e-06	1.17961e-05	2	uc001nqa.2	79080	CCDC86	-20199	uc001nqa.2	FALSE	-0.00095
chr12	34756290	34756334	45	3.13473e-06	1.18552e-05	2	uc001rlm.3	84920	ALG10	581074	uc001rlm.3	FALSE	0.00255
chr6	53530599	53530628	30	3.1723e-06	1.19571e-05	3	uc003pcb.4	401265	KLHL31	-93	uc003pcb.4	TRUE	-0.0013
chr7	1468847	1468958	112	3.25443e-06	1.22258e-05	2	uc003ski.4	79778	MICALL2	13162	uc003ski.4	FALSE	0.0008
chr16	56623012	56623109	98	3.5494e-06	1.31585e-05	3	uc002ejf.3	4504	MT3	-158	uc002ejf.3	TRUE	0.00113333
chr6	32164926	32165237	312	3.56582e-06	1.3176e-05	3	uc011dpt.2	4855	NOTCH4	134	uc011dpw.1	FALSE	-0.00156667
chr16	32096622	32097291	670	3.58908e-06	1.32186e-05	2	uc002ecx.4	440362	NA	66583	uc002ecx.4	FALSE	0.0015
chr10	102130370	102131012	643	3.67811e-06	1.35024e-05	2	uc001kqz.4	90271	OLMALINC	-2321	uc001kqz.4	FALSE	0.00175
chr1	3399259	3399318	60	3.73537e-06	1.36681e-05	2	uc010nzh.2	27237	ARHGEF16	11088	uc010nzh.2	FALSE	0.00155
chr19	345311	345454	144	3.74931e-06	1.36747e-05	2	uc002lok.1	54531	MIER2	-520	uc002lok.1	TRUE	0.00255
chr1	2036282	2036398	117	3.78348e-06	1.37546e-05	2	uc001ais.3	5590	PRKCZ	127	uc001ais.3	FALSE	-0.0009
chr22	34046476	34046529	54	3.79628e-06	1.37546e-05	2	uc003and.4	9215	LARGE1	269887	uc003anf.2	FALSE	0.0025
chr1	204329157	204329186	30	3.80784e-06	1.37546e-05	2	uc001hau.4	22874	PLEKHA6	-100	uc001hau.4	TRUE	0.00075
chr16	90038082	90038469	388	3.82672e-06	1.37787e-05	3	uc002fpr.3	92806	CENPBD1	771	uc002fps.1	FALSE	0.0012
chr12	54763210	54763433	224	3.97636e-06	1.42718e-05	3	uc009zno.1	25946	ZNF385A	14915	uc001sfu.3	FALSE	-0.00153333
chr1	222224070	222224088	19	4.06128e-06	1.45304e-05	2	uc001hmy.2	11221	DUSP10	-308554	uc001hmy.2	FALSE	-0.00345
chr4	206266	206339	74	4.08034e-06	1.45523e-05	3	uc010iba.4	642280	ZNF876P	-50	uc010iba.4	TRUE	-0.00203333
chr1	207597010	207597138	129	4.15141e-06	1.47591e-05	2	uc001hfv.3	1380	CR2	-30507	uc001hfv.3	FALSE	-0.0013
chr17	81040662	81040906	245	4.17959e-06	1.48126e-05	3	uc002kgh.3	284207	METRNL	3095	uc002kgi.3	FALSE	-0.0007
chr7	6915893	6915928	36	4.32088e-06	1.52176e-05	2	uc003sqx.2	221960	CCZ1B	-49967	uc003sqx.2	FALSE	0.0007
chr22	39712632	39712694	63	4.42979e-06	1.55238e-05	2	uc003axh.3	6122	RPL3	2976	uc003axn.1	FALSE	0.0016
chr20	24898630	24899180	551	4.43538e-06	1.55238e-05	3	uc002wtx.2	8530	CST7	-30686	uc002wtx.2	FALSE	-0.0004
chr6	43214395	43214590	196	4.46913e-06	1.55935e-05	3	uc003ouq.1	84630	TTBK1	3173	uc003ouq.1	FALSE	-0.00156667
chr15	45669009	45669270	262	4.51272e-06	1.56556e-05	2	uc001zvb.3	2628	GATM	1472	uc001zvb.3	FALSE	-0.00295
chr8	91094846	91095114	269	4.51471e-06	1.56556e-05	3	uc003yel.1	793	CALB1	0	uc003yel.1	TRUE	-0.000233333
chr11	64981124	64981227	104	4.60737e-06	1.59279e-05	2	uc021qlg.1	440044	SLC22A20P	-84	uc021qlg.1	TRUE	0.00105
chr7	2563183	2563478	296	4.65963e-06	1.60593e-05	2	uc003smf.3	3955	LFNG	3704	uc021zyy.1	FALSE	0.00065
chr6	113886303	113886340	38	4.67769e-06	1.60724e-05	2	uc003pvy.4	4082	MARCKS	-292187	uc003pvy.4	FALSE	-0.00225
chr22	19709754	19710091	338	4.71652e-06	1.61566e-05	2	uc002zpz.2	100526833	SEPT5-GP1BB	3762	uc002zpz.2	FALSE	-0.0036
chr17	36908931	36908971	41	4.81743e-06	1.64523e-05	2	uc002hqr.3	5691	PSMB3	-31	uc002hqr.3	TRUE	0.00025
chr8	145643552	145644123	572	4.92378e-06	1.6664e-05	3	uc003zcq.3	55630	SLC39A4	-1279	uc003zcq.3	TRUE	-0.000966667
chr16	31469487	31469742	256	4.9476e-06	1.66945e-05	3	uc010vfn.2	79798	ARMC5	0	uc010vfn.2	TRUE	0.000366667
chr17	40937249	40937253	5	4.98867e-06	1.67828e-05	2	uc002ibk.1	65266	WNK4	1622	uc010wgy.1	FALSE	-0.0045
chr11	65339690	65339703	14	5.05501e-06	1.69292e-05	2	uc001oel.2	23625	FAM89B	-117	uc001oel.2	TRUE	0.0004
chr1	1609387	1609972	586	5.0695e-06	1.69292e-05	3	uc009vkl.2	728661	SLC35E2B	14271	uc021oeu.1	FALSE	0.00146667
chr1	156047055	156047061	7	5.07724e-06	1.69292e-05	2	uc001fnd.4	92312	MEX3A	4728	uc001fnd.4	FALSE	-0.0009
chr14	104394620	104394831	212	5.11591e-06	1.70078e-05	2	uc001yom.4	122402	TDRD9	0	uc001yom.4	TRUE	0.0025
chr22	36636054	36636079	26	5.15009e-06	1.7071e-05	2	uc003apa.3	23780	APOL2	-54	uc003apa.3	TRUE	-0.0021
chr16	33356842	33356951	110	5.35216e-06	1.7663e-05	3	uc021thh.1	390705	LOC390705	-58140	uc021thh.1	FALSE	0.00183333
chr8	59924501	59924994	494	5.36003e-06	1.7663e-05	2	uc003xtw.1	9760	TOX	106773	uc003xtw.1	FALSE	0.0021
chr19	11687620	11688246	627	5.43881e-06	1.78704e-05	2	uc002msg.4	54	ACP5	307	uc002msg.4	FALSE	-0.00065
chr10	3282436	3282650	215	5.52275e-06	1.80886e-05	3	uc001igr.2	10531	PITRM1	-67403	uc001igr.2	FALSE	0.00316667
chr12	125815815	125815880	66	5.55075e-06	1.80886e-05	2	uc001uhe.1	114795	TMEM132B	4653	uc001uhe.1	FALSE	0.00095
chr7	90894351	90895027	677	5.55337e-06	1.80886e-05	3	uc003ula.3	8321	FZD1	568	uc003ula.3	FALSE	0.0002
chr22	39687343	39688157	815	5.66121e-06	1.83656e-05	2	uc003axh.3	6122	RPL3	27513	uc003axn.1	FALSE	0.0001
chr6	36703126	36703699	574	5.67102e-06	1.83656e-05	2	uc010jwm.2	401258	RAB44	37498	uc010jwn.1	FALSE	-0.00075
chr10	129844765	129845670	906	5.72533e-06	1.84884e-05	3	uc001lkc.1	5791	PTPRE	48375	uc001lkd.3	FALSE	0.000533333
chr16	74808962	74809091	130	5.80354e-06	1.86874e-05	2	uc002fde.2	79152	FA2H	-233	uc002fde.2	TRUE	0.00085
chr8	41655672	41655826	155	5.85958e-06	1.88141e-05	3	uc003xom.3	286	ANK1	98454	uc003xoi.3	FALSE	0.0011
chr12	109252646	109252797	152	5.96863e-06	1.91098e-05	3	uc001tnp.1	1610	DAO	0	uc001tnq.4	TRUE	0.00126667
chr2	33173162	33173301	140	6.04647e-06	1.93042e-05	2	uc021vft.1	4052	LTBP1	793	uc021vft.1	FALSE	-0.0012
chr3	127510109	127510362	254	6.08625e-06	1.93336e-05	2	uc003ejw.4	11343	MGLL	31363	uc011bko.3	FALSE	0.0015
chr18	43417388	43418148	761	6.09e-06	1.93336e-05	2	uc010xcp.1	284266	SIGLEC15	8332	uc010xcp.1	FALSE	-0.0012
chr11	46383208	46383924	717	6.11951e-06	1.93727e-05	2	uc001ncn.1	8525	DGKZ	63	uc001ncn.1	FALSE	0.0006
chr2	233415060	233415195	136	6.216e-06	1.96231e-05	3	uc002vsy.2	200765	TIGD1	88	uc002vsy.2	FALSE	0.0001
chr2	95740361	95740682	322	6.23941e-06	1.9642e-05	2	uc002sub.3	64969	MRPS5	47072	uc010yud.1	FALSE	0.0015
chr16	58033425	58033710	286	6.38006e-06	2.00288e-05	3	uc002emx.1	57567	ZNF319	52	uc002emx.1	FALSE	0.000633333
chr15	41062223	41062273	51	6.40007e-06	2.00358e-05	2	uc010bby.3	643338	C15orf62	64	uc010bby.3	FALSE	0.0014
chr14	77425778	77425830	53	6.64081e-06	2.07318e-05	2	uc001xsy.4	64207	IRF2BPL	69212	uc001xsy.4	FALSE	-0.0011
chr19	19729759	19730175	417	6.72896e-06	2.0903e-05	3	uc002nmy.3	80714	PBX4	-34	uc002nmy.3	TRUE	-0.0012
chr2	47298562	47298803	242	6.73274e-06	2.0903e-05	2	uc002rvr.3	57217	TTC7A	77192	uc002rvr.3	FALSE	0.00195
chr12	132340460	132340570	111	6.77277e-06	2.09695e-05	2	uc001ujd.1	4326	MMP17	17859	uc001ujd.1	FALSE	-0.0022
chr17	9550136	9550256	121	6.94013e-06	2.14288e-05	3	uc010cod.4	124739	USP43	1282	uc010vva.3	FALSE	-0.00166667
chr21	34129279	34130201	923	7.02533e-06	2.16326e-05	2	uc002yqn.3	94104	PAXBP1	13968	uc002yqm.3	FALSE	-0.0007
chr17	65374540	65374598	59	7.07255e-06	2.17187e-05	2	uc002jgb.4	26207	PITPNC1	1143	uc002jgc.4	FALSE	-0.00025
chr15	75487979	75488313	335	7.3465e-06	2.24987e-05	2	uc002azp.4	56905	C15orf39	-2920	uc002azp.4	FALSE	0.0019
chr12	126346040	126346276	237	7.37731e-06	2.25318e-05	2	uc001uhg.4	400084	LINC00939	118718	uc001uhg.4	FALSE	0.0025
chr12	131438782	131439172	391	7.39774e-06	2.25331e-05	2	uc001uit.4	283383	ADGRD1	330	uc010tbm.2	FALSE	0.00195
chr1	228246262	228246632	371	7.49278e-06	2.27611e-05	2	uc001hrp.2	89780	WNT3A	51539	uc001hrr.3	FALSE	0.00155
chr17	62009606	62009628	23	7.59856e-06	2.30204e-05	2	uc002jdp.1	974	CD79B	76	uc002jdr.1	FALSE	0.0007
chr15	101093833	101093900	68	7.63382e-06	2.30652e-05	2	uc031qul.1	441733	PRKXP1	5588	uc031qul.1	FALSE	0.0078
chr11	2020100	2020104	5	7.67894e-06	2.31395e-05	2	uc001lva.4	283120	H19	-1035	uc001lva.4	TRUE	-0.0015
chr19	40728254	40728617	364	7.75781e-06	2.33148e-05	2	uc002ond.3	79935	CCNP	3980	uc002onc.3	FALSE	0.00165
chr1	147789479	147789747	269	7.83523e-06	2.34849e-05	2	uc001eqe.3	728841	NBPF8	557044	uc031pom.1	FALSE	-0.00245
chr7	810957	811206	250	7.91395e-06	2.36579e-05	2	uc003sjc.2	54919	DNAAF5	2845	uc003sjc.2	FALSE	0.0021
chr3	126627909	126627942	34	8.43574e-06	2.51226e-05	2	uc010hsj.2	84303	CHCHD6	204846	uc003ejg.3	FALSE	-0.0032
chr6	156718261	156718288	28	8.44851e-06	2.51226e-05	2	uc003qqn.3	57492	ARID1B	-380776	uc003qqn.3	FALSE	-0.00155
chr5	9119046	9119105	60	8.48382e-06	2.51612e-05	2	uc003jek.2	9037	SEMA5A	427128	uc021xwl.1	FALSE	0.0013
chr22	19744061	19744078	18	8.57466e-06	2.52051e-05	3	uc002zqa.1	6899	TBX1	-148	uc002zqa.1	TRUE	0.000966667
chr17	37557776	37558512	737	8.58269e-06	2.52051e-05	2	uc002hrt.3	84961	FBXL20	0	uc010cvu.3	TRUE	0.0002
chr16	3356010	3356081	72	8.5863e-06	2.52051e-05	2	uc002cut.4	7627	ZNF75A	577	uc002cus.3	FALSE	0.0019
chr15	29442039	29442169	131	8.58807e-06	2.52051e-05	2	uc001zcn.2	23359	FAM189A1	46722	uc001zcn.2	FALSE	-0.0022
chr19	39686582	39686695	114	8.62673e-06	2.52528e-05	2	uc002okq.1	342897	NCCRP1	-909	uc002okq.1	TRUE	0.00155
chr19	58341491	58341557	67	8.65216e-06	2.52616e-05	2	uc021vcn.2	100293516	ZNF587B	10392	uc021vcp.1	FALSE	-0.0018
chr9	95497983	95498022	40	8.73656e-06	2.53985e-05	2	uc004aso.1	23299	BICD2	29061	uc004asp.1	FALSE	-0.0009
chr17	36667232	36667484	253	8.772e-06	2.53985e-05	2	uc002hqc.3	57636	ARHGAP23	44824	uc002hqc.3	FALSE	-0.00205
chr11	74975169	74975246	78	8.79252e-06	2.53985e-05	3	uc001owe.2	408	ARRB1	87629	uc021qnk.1	FALSE	0.00103333
chr3	69812446	69812798	353	8.79821e-06	2.53985e-05	2	uc011bgb.2	4286	MITF	0	uc011bgb.2	TRUE	-0.00045
chr15	65503828	65503889	62	8.81174e-06	2.53985e-05	2	uc002aon.2	8483	CILP	0	uc002aon.2	TRUE	0.00135
chr13	20138964	20139028	65	8.86757e-06	2.54317e-05	2	uc010tcm.2	93492	TPTE2	-3250	uc010tcm.2	FALSE	-0.0019
chr5	140595008	140595291	284	8.86839e-06	2.54317e-05	2	uc003lja.1	56123	PCDHB13	1499	uc003lja.1	FALSE	0.00195
chr1	166136629	166136816	188	8.90132e-06	2.54614e-05	2	uc010plc.2	149297	FAM78B	-671	uc010plc.2	TRUE	0.0018
chr11	115860953	115860986	34	8.99604e-06	2.56672e-05	2	uc009yzb.3	283143	LINC00900	-229608	uc009yzb.3	FALSE	0.0024
chr17	76814685	76814805	121	9.05316e-06	2.57649e-05	2	uc002jwc.1	57602	USP36	4526	uc002jwb.1	FALSE	0.00155
chr19	1132894	1132966	73	9.18436e-06	2.60725e-05	2	uc002lrk.4	22904	SBNO2	41316	uc002lrj.4	FALSE	0.0009
chr18	44787584	44787728	145	9.21402e-06	2.6091e-05	2	uc031rif.1	652991	SKOR2	-12030	uc031rif.1	FALSE	0.00055
chr1	2980162	2980399	238	9.23778e-06	2.60927e-05	3	uc001aka.3	440556	PRDM16-DT	0	uc001aka.3	TRUE	-0.000866667
chr5	179230001	179230091	91	9.31226e-06	2.62373e-05	2	uc003mks.3	11282	MGAT4B	3861	uc003mkr.3	FALSE	-0.00095
chr16	30406344	30406465	122	9.37818e-06	2.63357e-05	2	uc021tgk.1	197407	ZNF48	0	uc021tgk.1	TRUE	0.00045
chr14	23845892	23846358	467	9.40595e-06	2.63357e-05	3	uc001wjs.3	116173	CMTM5	0	uc010ako.3	TRUE	-0.000333333
chr7	4901336	4901523	188	9.41728e-06	2.63357e-05	3	uc003snk.3	56903	PAPOLB	102	uc003snk.3	FALSE	0.00243333
chr11	45231325	45231545	221	9.50869e-06	2.6482e-05	2	uc031qaa.1	56981	PRDM11	62431	uc031qab.1	FALSE	0.00105
chr1	40388222	40388264	43	9.52133e-06	2.6482e-05	2	uc001cer.2	4610	MYCL	-20535	uc001cer.2	FALSE	-0.00175
chr19	14260590	14260651	62	9.5401e-06	2.6482e-05	2	uc002myf.3	100507373	LOC100507373	12626	uc002myf.3	FALSE	0.0009
chr1	8001026	8001046	21	9.7309e-06	2.69453e-05	2	uc001aot.3	3604	TNFRSF9	2179	uc001aot.3	FALSE	-0.0029
chr22	37975974	37976063	90	9.7551e-06	2.69461e-05	2	uc003ata.3	3957	LGALS2	0	uc003ata.3	TRUE	0.001
chr2	102759575	102759782	208	9.80351e-06	2.70136e-05	2	uc002tbq.3	3554	IL1R1	329	uc002tbq.3	FALSE	0.0017
chr7	2123445	2124459	1015	9.87244e-06	2.71372e-05	3	uc003sle.1	8379	MAD1L1	131185	uc003sle.1	FALSE	0.000866667
chr17	74072447	74072957	511	9.98771e-06	2.73755e-05	2	uc002jqm.1	8811	GALR2	1555	uc002jqm.1	FALSE	0.00045
chr19	5093490	5093541	52	1.00077e-05	2.73755e-05	2	uc002mbr.4	23030	KDM4B	22861	uc002mbr.4	FALSE	-0.00085
chr16	3085467	3085515	49	1.00993e-05	2.75591e-05	2	uc002ctf.4	146439	BICDL2	27	uc002ctf.4	FALSE	0.00185
chr19	57923048	57923662	615	1.01995e-05	2.77652e-05	2	uc002qoo.1	7565	ZNF17	519	uc002qop.1	FALSE	0.0006
chr10	98429470	98430309	840	1.04174e-05	2.82902e-05	2	uc001kmq.3	118788	PIK3AP1	49970	uc001kmp.3	FALSE	0.00115
chr22	24823454	24823509	56	1.05501e-05	2.85817e-05	2	uc002zzx.3	135	ADORA2A	9745	uc002zzy.4	FALSE	0.00055
chr11	50227198	50227265	68	1.06462e-05	2.87728e-05	2	uc001nhd.3	441601	SEPTIN7P11	30368	uc001nhd.3	FALSE	0.00185
chr8	2591206	2591411	206	1.08595e-05	2.92362e-05	2	uc010lrg.3	64478	CSMD1	454076	uc010lrg.3	FALSE	0.00455
chr1	156815528	156815774	247	1.08794e-05	2.92362e-05	2	uc010pht.2	3645	INSRR	12938	uc031pqr.1	FALSE	0.0007
chr1	6187632	6187886	255	1.08955e-05	2.92362e-05	2	uc001alz.2	26038	CHD5	3922	uc001alz.2	FALSE	0.00165
chr8	143545389	143545478	90	1.10528e-05	2.9588e-05	2	uc003ywm.3	575	ADGRB1	12	uc003ywm.3	FALSE	0.0009
chr16	50228563	50229272	710	1.11119e-05	2.96512e-05	2	uc010cbi.2	64282	TENT4B	40905	uc010cbi.2	FALSE	-0.0013
chr19	3481787	3481985	199	1.11291e-05	2.96512e-05	3	uc010xhk.1	284422	SMIM24	-1247	uc010xhk.1	TRUE	-0.000533333
chr11	71318056	71318865	810	1.12338e-05	2.98596e-05	3	uc001oqu.3	440051	KRTAP5-11	-24135	uc001oqu.3	FALSE	-0.0006
chr6	6321051	6321061	11	1.14894e-05	3.04673e-05	2	uc003mwv.3	2162	F13A1	-127	uc003mwv.3	TRUE	0.00085
chr5	72592687	72593048	362	1.1607e-05	3.06731e-05	2	uc010izc.3	134288	TMEM174	123664	uc010izc.3	FALSE	0.00125
chr9	139222700	139222968	269	1.16215e-05	3.06731e-05	2	uc004chc.3	26086	GPSM1	768	uc004chd.2	FALSE	0.00145
chr20	29896455	29896479	25	1.16533e-05	3.06765e-05	2	uc010ztm.2	245930	DEFB116	-67	uc010ztm.2	TRUE	0.0021
chr12	34528312	34528521	210	1.16936e-05	3.06765e-05	2	uc001rlm.3	84920	ALG10	353096	uc001rlm.3	FALSE	0.00185
chr11	130029211	130029481	271	1.17044e-05	3.06765e-05	2	uc001qfw.3	6768	ST14	-201	uc001qfw.3	TRUE	0.00145
chr20	37063728	37063995	268	1.20003e-05	3.13788e-05	2	uc002xig.3	388796	SNHG17	0	uc002xij.3	TRUE	0
chr20	31148807	31148893	87	1.21033e-05	3.15751e-05	2	uc031rss.1	140688	NOL4L	23982	uc002wxx.3	FALSE	0.0012
chr14	106331670	106331862	193	1.21512e-05	3.16267e-05	3	uc001ysq.3	9834	FAM30A	-24118	uc001ysq.3	FALSE	0.00323333
chr12	111484976	111485005	30	1.22272e-05	3.17512e-05	2	uc001tsa.2	23316	CUX2	13148	uc001tsa.2	FALSE	-0.0003
chr7	64030229	64030739	511	1.23288e-05	3.19415e-05	3	uc003ttc.1	100128885	LOC100128885	-4334	uc003ttc.1	FALSE	0.0011
chr20	1165403	1165435	33	1.24445e-05	3.21674e-05	2	uc002weq.1	55321	TMEM74B	-286	uc002weq.1	TRUE	0.00115
chr11	58940865	58941415	551	1.24924e-05	3.22172e-05	3	uc001nns.2	23220	DTX4	1053	uc001nns.2	FALSE	-0.001125
chr14	93698052	93698216	165	1.27778e-05	3.27816e-05	2	uc010auq.3	55148	UBR7	21890	uc010auq.3	FALSE	-0.00505
chr4	47033394	47033423	30	1.27797e-05	3.27816e-05	2	uc011bzd.1	2560	GABRB1	99	uc011bze.2	FALSE	-0.00065
chr19	2446486	2446633	148	1.27985e-05	3.27816e-05	2	uc002lvy.4	84823	LMNB2	10333	uc002lvy.4	FALSE	0.0008
chr3	183631170	183631245	76	1.29106e-05	3.29938e-05	3	uc010hxl.3	10057	ABCC5	100990	uc003fmd.3	FALSE	-0.0007
chr7	75637741	75638542	802	1.30014e-05	3.30784e-05	2	uc003ueh.3	51657	STYXL1	19479	uc003uef.3	FALSE	0.0038
chr11	14403156	14403163	8	1.30024e-05	3.30784e-05	2	uc021qed.1	22800	RRAS2	-17104	uc021qed.1	FALSE	0.0017
chr17	27397004	27397066	63	1.30889e-05	3.31838e-05	2	uc010wbc.1	399687	MYO18A	51675	uc002hdv.1	FALSE	0.00275
chr11	65293093	65293147	55	1.31027e-05	3.31838e-05	2	uc009yqk.3	57410	SCYL1	545	uc001oec.1	FALSE	0.00085
chr22	37914684	37914859	176	1.33047e-05	3.35476e-05	2	uc003asx.1	29775	CARD10	365	uc003asx.1	FALSE	-0.0011
chr12	85818400	85818609	210	1.33328e-05	3.35476e-05	2	uc001tae.4	8092	ALX1	144364	uc001tae.4	FALSE	0.003
chr9	134113928	134114144	217	1.33357e-05	3.35476e-05	2	uc011mcg.2	8021	NUP214	48415	uc004caj.3	FALSE	0.0011
chr2	241394122	241395181	1060	1.34271e-05	3.3663e-05	3	uc002vyy.1	100130449	LOC100130449	936	uc010zog.2	FALSE	0.000733333
chr14	100841767	100841925	159	1.34413e-05	3.3663e-05	2	uc001yhg.2	7453	WARS1	2	uc010twz.1	FALSE	-0.00165
chr3	11079297	11079491	195	1.34932e-05	3.37045e-05	2	uc031ryl.1	6529	SLC6A1	20495	uc031ryk.1	FALSE	0.00145
chr4	1004702	1004774	73	1.35177e-05	3.37045e-05	2	uc003gce.3	53834	FGFRL1	-166	uc003gce.3	TRUE	0.00045
chr19	30713426	30713845	420	1.36767e-05	3.40256e-05	2	uc002nsu.1	9745	ZNF536	-149483	uc002nsu.1	FALSE	0.0003
chr2	227663033	227663151	119	1.38861e-05	3.44368e-05	2	uc002voh.4	3667	IRS1	355	uc002voh.4	FALSE	0.0019
chr2	91847995	91848128	134	1.3903e-05	3.44368e-05	3	uc002sts.4	654342	LSP1P4	-20	uc002sts.4	TRUE	0.00136667
chr22	50747368	50747822	455	1.3969e-05	3.45243e-05	2	uc003bkv.4	23654	PLXNB2	-1367	uc003bkv.4	TRUE	5e-05
chr19	56152033	56152139	107	1.41567e-05	3.49115e-05	2	uc002qln.3	51545	ZNF581	5208	uc002qlo.3	FALSE	0.0009
chr12	53441549	53441582	34	1.42168e-05	3.49833e-05	2	uc001sbl.3	23371	TNS2	739	uc001sbl.3	FALSE	0.0009
chr9	35690050	35690226	177	1.42591e-05	3.50109e-05	2	uc003zxq.3	7169	TPM2	0	uc011lpa.2	TRUE	-0.0003
chr21	44876603	44876670	68	1.43573e-05	3.51753e-05	2	uc002zdg.3	284836	LINC00319	6699	uc002zdg.3	FALSE	0.0008
chr21	43652703	43653234	532	1.45343e-05	3.55319e-05	2	uc002zar.3	9619	ABCG1	12695	uc011aev.2	FALSE	0.0013
chr12	110319018	110319423	406	1.465e-05	3.5737e-05	2	uc001tpm.3	51228	GLTP	-725	uc001tpm.3	TRUE	-0.0017
chr21	45769976	45769981	6	1.48173e-05	3.6067e-05	2	uc002zet.1	7226	TRPM2	-65	uc002zet.1	TRUE	0.0013
chr9	139092500	139092873	374	1.48756e-05	3.6131e-05	2	uc004cgz.3	8022	LHX3	2131	uc022bpm.2	FALSE	-0.00305
chr14	105332483	105332600	118	1.49394e-05	3.62079e-05	2	uc001yps.3	283638	CEP170B	833	uc010axb.4	FALSE	0.001
chr8	49494373	49494724	352	1.50608e-05	3.64239e-05	2	uc003xqn.3	79645	EFCAB1	153146	uc011ldk.1	FALSE	0.0017
chr1	3147442	3147966	525	1.51856e-05	3.6647e-05	2	uc001akc.3	63976	PRDM16	161700	uc021oez.1	FALSE	-0.00015
chr1	184355218	184355420	203	1.52653e-05	3.67607e-05	2	uc001gqv.1	81563	C1orf21	-730	uc001gqv.1	TRUE	-0.00125
chr15	74238517	74239426	910	1.5354e-05	3.68955e-05	3	uc002awc.1	4016	LOXL1	19728	uc002awb.2	FALSE	0.000766667
chr17	1673561	1673692	132	1.54461e-05	3.70377e-05	2	uc002ftl.3	5176	SERPINF1	8302	uc002ftl.3	FALSE	0.00115
chr16	1350788	1351306	519	1.57546e-05	3.76233e-05	2	uc002clc.2	7329	UBE2I	-7848	uc002clc.2	FALSE	0.00105
chr8	79718205	79718482	278	1.57571e-05	3.76233e-05	2	uc003ybg.3	3574	IL7	-447	uc003ybg.3	TRUE	0.00085
chr16	53576283	53576384	102	1.58065e-05	3.76615e-05	2	uc002ehk.3	64400	AKTIP	-39113	uc002ehk.3	FALSE	0.002
chr22	46371151	46371786	636	1.63111e-05	3.87818e-05	2	uc003bgo.2	7477	WNT7B	1222	uc003bgo.2	FALSE	0.00085
chr16	85116423	85116513	91	1.65291e-05	3.91607e-05	2	uc002fiu.3	9764	KIAA0513	55013	uc021tma.1	FALSE	0.0011
chr17	80197840	80197898	59	1.65399e-05	3.91607e-05	2	uc021ufo.1	9123	SLC16A3	4190	uc021ufo.1	FALSE	-0.00065
chr12	15942612	15942665	54	1.67249e-05	3.95155e-05	2	uc001rdb.3	2059	EPS8	-102	uc001rdb.3	TRUE	0.0001
chr3	125239066	125239117	52	1.6826e-05	3.96713e-05	2	uc003eib.4	8723	SNX4	-8	uc003eib.4	TRUE	-0.0001
chr20	35374067	35374156	90	1.68875e-05	3.97333e-05	2	uc002xfw.3	57446	NDRG3	385	uc010zvr.2	FALSE	0.00045
chr16	7855304	7855622	319	1.69816e-05	3.98713e-05	2	uc002cyw.2	54715	RBFOX1	472553	uc010uyc.1	FALSE	0.0029
chr1	19011015	19011172	158	1.70687e-05	3.99926e-05	2	uc001bay.3	5081	PAX7	53515	uc010oct.2	FALSE	0.0017
chr5	140894883	140895708	826	1.73461e-05	4.05582e-05	2	uc011dbd.2	1729	DIAPH1	10320	uc011dbd.2	FALSE	-0.00115
chr14	102975257	102975405	149	1.74892e-05	4.07789e-05	2	uc001ylz.1	122416	ANKRD9	723	uc001ylx.1	FALSE	-0.00095
chr17	3336735	3337184	450	1.75128e-05	4.07789e-05	3	uc010vre.2	8388	OR1E2	0	uc010vre.2	TRUE	0.0012
chr11	116741638	116742145	508	1.76725e-05	4.10657e-05	2	uc001ppy.3	23387	SIK3	226848	uc001ppx.3	FALSE	0.0012
chr19	2945491	2946331	841	1.77225e-05	4.10972e-05	2	uc002lws.4	58492	ZNF77	-522	uc002lws.4	TRUE	0.00175
chr17	9967416	9967431	16	1.77813e-05	4.1149e-05	2	uc010coh.1	8522	GAS7	50439	uc002gmj.1	FALSE	-0.00155
chr19	10928321	10928327	7	1.78744e-05	4.12796e-05	2	uc031rji.1	1785	DNM2	8437	uc010xlj.1	FALSE	-0.00055
chr14	91880199	91880635	437	1.82826e-05	4.20261e-05	2	uc010twk.1	440193	CCDC88C	2547	uc010twk.1	FALSE	0.00175
chr18	24765489	24765643	155	1.8302e-05	4.20261e-05	3	uc010xbm.2	147429	AQP4-AS1	320217	uc002kwe.4	FALSE	-0.000133333
chr3	141087260	141087313	54	1.83095e-05	4.20261e-05	2	uc003etw.3	253461	ZBTB38	44205	uc010hun.3	FALSE	-0.00225
chr13	113655963	113656010	48	1.85228e-05	4.24293e-05	3	uc031qnl.1	23263	MCF2L	22308	uc001vss.4	FALSE	0.0006
chr2	132248997	132249369	373	1.86365e-05	4.26031e-05	2	uc002tsv.4	653784	MZT2A	290	uc021vpp.1	FALSE	0.0009
chr19	46807271	46807466	196	1.88296e-05	4.29139e-05	2	uc010xxz.2	64344	HIF3A	165	uc010xxz.2	FALSE	-0.0041
chr19	12997417	12998099	683	1.88486e-05	4.29139e-05	3	uc002mvo.3	10661	KLF1	0	uc002mvo.3	TRUE	-0.000933333
chr3	126911832	126912011	180	1.89044e-05	4.29542e-05	3	uc003ejh.3	5361	PLXNA1	166604	uc003ejh.3	FALSE	0.00203333
chr17	37323733	37324234	502	1.92114e-05	4.34704e-05	2	uc031qzy.1	390790	ARL5C	-415	uc031qzy.1	TRUE	0.00115
chr2	187558401	187558417	17	1.92399e-05	4.34704e-05	2	uc002upr.1	165215	FAM171B	-372	uc002upr.1	TRUE	-0.0016
chr11	6440930	6440968	39	1.92753e-05	4.34704e-05	2	uc001mdc.1	322	APBB1	-286	uc001mdc.1	TRUE	0.00185
chr5	3596206	3596704	499	1.92859e-05	4.34704e-05	2	uc003jde.3	79192	IRX1	38	uc003jde.3	FALSE	-0.0002
chr16	34456418	34456429	12	1.94423e-05	4.37356e-05	2	uc002edv.1	606551	UBE2MP1	-51656	uc002edv.1	FALSE	0.00115
chr22	37921639	37921738	100	1.96175e-05	4.40417e-05	2	uc003ast.1	29775	CARD10	-6261	uc003ast.1	FALSE	-0.00115
chr19	16186839	16186848	10	1.98179e-05	4.44032e-05	2	uc002ndi.2	7171	TPM4	8522	uc002ndj.2	FALSE	0.0007
chr16	31830667	31830979	313	2.01429e-05	4.50417e-05	2	uc002ecs.5	10308	ZNF267	-54100	uc002ecs.5	FALSE	0.0027
chr14	105398574	105399321	748	2.05932e-05	4.58832e-05	3	uc001ypu.1	122618	PLD4	7387	uc010tyl.1	FALSE	-0.000966667
chr17	80279561	80280330	770	2.06006e-05	4.58832e-05	2	uc002keo.3	6398	SECTM1	11591	uc002kel.1	FALSE	0.0011
chr14	78107676	78108189	514	2.07328e-05	4.60864e-05	2	uc001xub.3	9517	SPTLC2	-24566	uc001xub.3	FALSE	-0.00155
chr12	129337673	129337768	96	2.08785e-05	4.6319e-05	2	uc001uhx.1	144423	GLT1D1	-313	uc001uhx.1	TRUE	0.00105
chr6	33788283	33788925	643	2.10288e-05	4.65609e-05	2	uc003off.1	4295	MLN	-16490	uc003off.1	FALSE	-0.00085
chr3	183978343	183978600	258	2.12302e-05	4.69146e-05	2	uc003fnj.1	94032	CAMK2N2	651	uc003fnj.1	FALSE	0.0004
chr6	40345436	40346114	679	2.14641e-05	4.73387e-05	2	uc003opg.2	732253	TDRG1	-49	uc003opg.2	TRUE	0.00095
chr11	86085714	86085912	199	2.16788e-05	4.77188e-05	2	uc001pbw.2	60494	CCDC81	0	uc001pbx.2	TRUE	-0.0007
chr9	135042029	135042197	169	2.18174e-05	4.79303e-05	2	uc004cbh.2	84628	NTNG2	4695	uc004cbh.2	FALSE	0.00195
chr18	28743073	28743131	59	2.21476e-05	4.85609e-05	2	uc002kwm.3	1823	DSC1	-254	uc002kwm.3	TRUE	-0.0014
chr12	132195143	132195268	126	2.2339e-05	4.88856e-05	2	uc001uiz.2	6433	SFSWAP	-364	uc001uiz.2	TRUE	0.0006
chr14	91866324	91866373	50	2.24056e-05	4.89364e-05	2	uc010twk.1	440193	CCDC88C	16809	uc010twk.1	FALSE	0.00145
chr19	46522188	46522575	388	2.25169e-05	4.89956e-05	2	uc021uwe.1	768217	MIR769	0	uc021uwe.1	TRUE	-0.0006
chr14	105658948	105659225	278	2.25197e-05	4.89956e-05	2	uc001yqi.4	256281	NUDT14	-11288	uc001yqi.4	FALSE	0.0026
chr12	53886066	53886170	105	2.26744e-05	4.91486e-05	2	uc001sdm.2	7786	MAP3K12	7274	uc001sdn.2	FALSE	-0.00175
chr2	97524994	97525009	16	2.26888e-05	4.91486e-05	2	uc002sxe.3	54910	SEMA4C	4056	uc002sxd.4	FALSE	-0.0009
chr7	27260101	27260285	185	2.27209e-05	4.91486e-05	2	uc022aau.1	100316868	HOTTIP	20061	uc022aau.1	FALSE	0.0011
chr1	94057511	94057529	19	2.30886e-05	4.98483e-05	2	uc009wdn.3	100129046	BCAR3-AS1	0	uc009wdn.3	TRUE	0.0006
chr8	86090743	86090773	31	2.32438e-05	5.00875e-05	2	uc003ycz.4	1875	E2F5	1124	uc003yda.4	FALSE	0.0019
chr21	45148878	45149038	161	2.34638e-05	5.04651e-05	2	uc002zdp.3	8566	PDXK	97	uc002zdp.3	FALSE	0.0006
chr17	1633744	1634018	275	2.36169e-05	5.06573e-05	2	uc010vqq.1	124997	WDR81	70	uc010vqq.1	FALSE	-0.0009
chr12	124997388	124997487	100	2.36431e-05	5.06573e-05	2	uc001ugk.1	9612	NCOR2	5353	uc001ugk.1	FALSE	-0.00125
chr11	31843885	31845148	1264	2.38234e-05	5.09468e-05	3	uc021qfo.1	440034	PAX6-AS1	5771	uc009yjr.3	FALSE	0.000866667
chr15	42186376	42186440	65	2.42238e-05	5.15751e-05	2	uc001zos.4	51332	SPTBN5	-101	uc001zos.4	TRUE	-0.00055
chr12	6717761	6717888	128	2.42308e-05	5.15751e-05	2	uc001qpo.3	1108	CHD4	-1210	uc001qpo.3	TRUE	0.0016
chr21	34915591	34915757	167	2.42545e-05	5.15751e-05	2	uc002ysb.1	6651	SON	241	uc002ysf.1	FALSE	-0.0007
chr2	239478364	239478440	77	2.44211e-05	5.17369e-05	2	uc002vyi.2	151171	LINC01107	-14224	uc002vyi.2	FALSE	0.0021
chr7	73118532	73118632	101	2.4455e-05	5.17369e-05	2	uc003tyx.3	6804	STX1A	15385	uc022afw.1	FALSE	0.0012
chr2	219905563	219906212	650	2.44683e-05	5.17369e-05	2	uc002vjl.2	255101	CFAP65	61	uc002vjn.4	FALSE	0.0011
chr8	131000260	131000415	156	2.45323e-05	5.17751e-05	2	uc003ysw.4	51571	CYRIB	28482	uc031tcj.1	FALSE	0.002
chr1	119539737	119540044	308	2.46415e-05	5.19084e-05	2	uc001ehl.1	6913	TBX15	-7558	uc001ehl.1	FALSE	0.00215
chr17	75082478	75082686	209	2.47755e-05	5.20303e-05	2	uc021udp.1	654434	SNHG20	-112	uc021udp.1	TRUE	0.00145
chr6	32036847	32036897	51	2.47917e-05	5.20303e-05	2	uc003nzl.2	7148	TNXB	40254	uc003nzh.1	FALSE	0.00085
chr1	27902686	27902739	54	2.48788e-05	5.2116e-05	2	uc009vsy.3	27245	AHDC1	27404	uc009vsz.1	FALSE	0.0011
chr2	155556015	155556321	307	2.51016e-05	5.24852e-05	2	uc031rpq.1	3760	KCNJ3	922	uc010zce.2	FALSE	-0.00105
chr19	47988489	47988783	295	2.57288e-05	5.36969e-05	2	uc021uwo.1	100505681	NAPA-AS1	950	uc021uwo.1	FALSE	0.00165
chr20	2488495	2489047	553	2.60684e-05	5.42938e-05	2	uc002wge.1	79175	ZNF343	731	uc002wge.1	FALSE	0.00035
chr19	2858943	2859106	164	2.61111e-05	5.42938e-05	2	uc002lwn.4	148254	ZNF555	17510	uc002lwp.1	FALSE	0.00165
chr22	38614795	38615368	574	2.62923e-05	5.45698e-05	2	uc003avf.1	25829	TMEM184B	53302	uc003avd.3	FALSE	-0.0013
chr18	13608798	13609424	627	2.65149e-05	5.49307e-05	2	uc031rhn.1	753	LDLRAD4	221458	uc021uhr.1	FALSE	0.00115
chr19	54617808	54617931	124	2.66136e-05	5.49483e-05	3	uc010yej.1	29844	TFPT	1124	uc002qdh.2	FALSE	0.0006
chr14	99177093	99177987	895	2.66209e-05	5.49483e-05	3	uc001yfz.2	283598	C14orf177	0	uc001yfz.2	TRUE	0.0012
chr19	7747027	7747220	194	2.69479e-05	5.55215e-05	2	uc002mhi.1	126003	TRAPPC5	1320	uc002mhk.2	FALSE	0.00205
chr19	859544	859680	137	2.70138e-05	5.55558e-05	3	uc002lqc.3	1675	CFD	0	uc002lqc.3	TRUE	0.000733333
chr16	48656580	48657126	547	2.70696e-05	5.55692e-05	3	uc002efp.3	9683	N4BP1	-12460	uc002efp.3	FALSE	-0.0016
chr8	21881155	21881194	40	2.7285e-05	5.59095e-05	2	uc003xac.3	10361	NPM2	-451	uc003xac.3	TRUE	-0.0015
chr19	1267268	1267350	83	2.75956e-05	5.64432e-05	2	uc010xgk.3	148046	CIRBP-AS1	2909	uc010dsg.1	FALSE	0.00075
chr1	149908765	149908957	193	2.78174e-05	5.67798e-05	3	uc001etl.4	10903	MTMR11	0	uc010pbo.1	TRUE	-0.00103333
chr17	2843148	2843206	59	2.78609e-05	5.67798e-05	2	uc010ckd.3	23108	RAP1GAP2	143416	uc021tns.1	FALSE	-0.00125
chr19	39797749	39797966	218	2.80671e-05	5.70968e-05	2	uc002okw.2	57622	LRFN1	8010	uc002okw.2	FALSE	-0.00205
chr6	27390844	27390890	47	2.85016e-05	5.78762e-05	2	uc003njf.1	346157	ZNF391	34320	uc003njf.1	FALSE	-0.00205
chr11	112161199	112162100	902	2.85536e-05	5.78775e-05	3	uc009yyo.3	5805	PTS	64111	uc009yyp.2	FALSE	-0.000633333
chr10	89167456	89167468	13	2.87482e-05	5.81674e-05	2	uc001ket.1	728218	FAM245A	0	uc001ket.1	TRUE	-0.00255
chr16	1148836	1149424	589	2.89042e-05	5.83782e-05	2	uc010uuw.1	390664	C1QTNF8	-2592	uc010uuw.1	FALSE	0.0016
chr4	2933801	2934188	388	2.91244e-05	5.87176e-05	2	uc021xks.1	10227	MFSD10	1202	uc021xks.1	FALSE	0.0012
chr12	54772687	54772804	118	2.9274e-05	5.8914e-05	2	uc009zno.1	25946	ZNF385A	5544	uc009zno.1	FALSE	-0.0016
chr10	6116995	6117324	330	2.94193e-05	5.91001e-05	2	uc001iiz.2	3559	IL2RA	-12662	uc001iiz.2	FALSE	-0.0016
chr7	155289971	155290274	304	2.94714e-05	5.91001e-05	2	uc003wmc.1	285888	CNPY1	36265	uc003wmc.1	FALSE	0.00165
chr3	39323215	39323221	7	2.95935e-05	5.92396e-05	2	uc021wwc.1	1524	CX3CR1	5	uc021wwc.1	FALSE	0.0012
chr17	7199203	7199284	82	2.96877e-05	5.93228e-05	2	uc002gfq.2	51087	YBX2	-1327	uc002gfq.2	TRUE	0.002
chr6	160182855	160183104	250	2.97625e-05	5.93669e-05	3	uc010kjy.3	39	ACAT2	0	uc010kjy.3	TRUE	0.0001
chr19	58952107	58952249	143	3.01421e-05	5.9917e-05	2	uc002qst.4	7691	ZNF132	-518	uc002qst.4	TRUE	0.0017
chr1	48175662	48176118	457	3.01446e-05	5.9917e-05	3	uc021ong.1	388630	TRABD2B	286444	uc001crm.3	FALSE	0.000433333
chr7	151157165	151157240	76	3.03181e-05	6.01558e-05	2	uc003wkh.1	6009	RHEB	59770	uc003wkg.3	FALSE	0.00205
chr19	51162090	51162508	419	3.0377e-05	6.01668e-05	2	uc021uyf.1	342918	C19orf81	9388	uc021uyf.1	FALSE	0.0003
chr2	8714362	8714417	56	3.07131e-05	6.05592e-05	2	uc002qza.3	3398	ID2	-107696	uc002qza.3	FALSE	-0.00085
chr13	28489474	28490179	706	3.07243e-05	6.05592e-05	2	uc001urt.2	3651	PDX1	-3989	uc001urt.2	FALSE	0.00115
chr19	54385332	54385396	65	3.07364e-05	6.05592e-05	2	uc010eqz.1	5582	PRKCG	-71	uc010eqz.1	TRUE	-0.00095
chr1	171711779	171711841	63	3.08891e-05	6.07539e-05	2	uc001ghw.2	8674	VAMP4	-400	uc001ghw.2	TRUE	0.00015
chr14	107253425	107253669	245	3.09571e-05	6.07817e-05	2	uc001ysy.2	338005	LINC00221	314970	uc001ysy.2	FALSE	0.00335
chr7	99005133	99005263	131	3.20064e-05	6.26512e-05	2	uc003uqe.3	11333	PDAP1	1042	uc003uqe.3	FALSE	0.00195
chr1	1950110	1950415	306	3.20205e-05	6.26512e-05	2	uc001aip.2	2563	GABRD	-353	uc001aip.2	TRUE	0.0008
chr11	67177033	67177042	10	3.24648e-05	6.34105e-05	2	uc001okz.4	374403	TBC1D10C	5649	uc001ola.4	FALSE	0.00055
chr19	27737458	27737627	170	3.25855e-05	6.34305e-05	2	uc002nrx.3	148189	LINC00662	547221	uc002nrx.3	FALSE	0.0011
chr2	25875613	25876106	494	3.25876e-05	6.34305e-05	2	uc002rgh.4	1838	DTNB	20410	uc031rns.1	FALSE	0.00075
chr11	107582817	107582876	60	3.26445e-05	6.34317e-05	2	uc001pjp.3	6588	SLN	-30	uc001pjp.3	TRUE	0.00035
chr1	110880618	110881020	403	3.27826e-05	6.35904e-05	2	uc001dzj.3	440600	RBM15-AS1	773	uc001dzj.3	FALSE	0.00025
chr1	84945253	84945537	285	3.28598e-05	6.36306e-05	3	uc001djv.4	80135	RPF1	333	uc001djv.4	FALSE	6.66667e-05
chr16	89323311	89323363	53	3.29604e-05	6.37159e-05	2	uc002fmx.2	29123	ANKRD11	233606	uc002fnb.1	FALSE	0.0012
chr22	50609127	50609135	9	3.31257e-05	6.39138e-05	2	uc003bjn.4	56666	PANX2	-25	uc003bjn.4	TRUE	0.00045
chr6	41753939	41753962	24	3.31762e-05	6.39138e-05	2	uc011duf.1	29964	PRICKLE4	5439	uc003org.3	FALSE	-0.00135
chr11	9482465	9482472	8	3.32997e-05	6.40422e-05	2	uc001mhr.3	7702	ZNF143	-40	uc001mhr.3	TRUE	-0.0002
chr13	113528374	113528751	378	3.35964e-05	6.45028e-05	2	uc010ago.3	23250	ATP11A	31784	uc010ago.3	FALSE	0.0023
chr1	33190950	33191153	204	3.37782e-05	6.47415e-05	2	uc001bvu.1	57648	KIAA1522	-16359	uc001bvu.1	FALSE	0.0002
chr1	77533554	77533592	39	3.3894e-05	6.47809e-05	2	uc009wbw.3	81849	ST6GALNAC5	199372	uc001dhl.1	FALSE	0.00115
chr6	123109836	123109903	68	3.39137e-05	6.47809e-05	2	uc003pzg.3	10924	SMPDL3A	-68	uc003pzg.3	TRUE	-0.00185
chr19	14671370	14671512	143	3.40745e-05	6.4978e-05	2	uc002mza.3	9524	TECR	30991	uc002mze.3	FALSE	0.00115
chr3	194960164	194961071	908	3.4353e-05	6.53984e-05	2	uc011bsw.1	152002	XXYLT1	7514	uc011bsw.1	FALSE	0.0002
chr1	36948312	36948570	259	3.49265e-05	6.62074e-05	2	uc001cav.2	1441	CSF3R	345	uc001cax.2	FALSE	0.0009
chr5	140236872	140237485	614	3.49344e-05	6.62074e-05	2	uc011dad.2	56139	PCDHA10	1238	uc003lhx.2	FALSE	0.00225
chr10	103912075	103912126	52	3.50105e-05	6.62074e-05	2	uc001kuo.2	9221	NOLC1	142	uc009xxb.1	FALSE	-0.0002
chr16	68321715	68321730	16	3.5013e-05	6.62074e-05	2	uc010cfc.1	9057	SLC7A6	13121	uc010cfc.1	FALSE	0.00195
chr14	91580128	91580142	15	3.53766e-05	6.67046e-05	2	uc010atu.3	80017	DGLUCY	-215	uc010atu.3	TRUE	0.0015
chr7	56606400	56606663	264	3.54608e-05	6.67046e-05	2	uc011kde.1	222029	DKFZp434L192	42484	uc011kde.1	FALSE	0.0019
chr10	110226386	110226691	306	3.54694e-05	6.67046e-05	2	uc001kyl.3	114815	SORCS1	-1301920	uc001kyl.3	FALSE	-0.0014
chr19	44220121	44220148	28	3.5548e-05	6.67046e-05	2	uc002oxh.3	56269	IRGC	-66	uc002oxh.3	TRUE	-0.00075
chr17	73955610	73955839	230	3.55718e-05	6.67046e-05	2	uc002jqe.3	51	ACOX1	19676	uc002jqc.3	FALSE	-0.00065
chr3	185544098	185544216	119	3.58298e-05	6.70768e-05	2	uc003fpo.3	10644	IGF2BP2	-1271	uc003fpo.3	TRUE	-0.00145
chr11	300403	300688	286	3.60365e-05	6.73517e-05	3	uc001low.2	387733	IFITM5	-877	uc001low.2	TRUE	0.0022
chr10	25464007	25464059	53	3.61415e-05	6.74363e-05	2	uc010qde.1	100128811	GPR158-AS1	1146	uc001isj.3	FALSE	-0.00015
chr5	172668964	172669916	953	3.62055e-05	6.7444e-05	2	uc003mcm.2	1482	NKX2-5	-6649	uc003mcm.2	FALSE	0.00135
chr12	54376018	54376094	77	3.64846e-05	6.78517e-05	2	uc001sen.3	3226	HOXC10	-2852	uc001sen.3	FALSE	-0.00115
chr12	118652095	118653026	932	3.6787e-05	6.83014e-05	2	uc001tww.3	51347	TAOK3	24051	uc001twv.3	FALSE	5e-05
chr10	131034862	131034897	36	3.69814e-05	6.85494e-05	2	uc001lkh.2	4255	MGMT	-230557	uc001lkh.2	FALSE	0.0001
chr1	221051537	221051907	371	3.71194e-05	6.86922e-05	2	uc001hmv.4	3142	HLX	-836	uc001hmv.4	TRUE	0.00025
chr17	75789438	75789529	92	3.72651e-05	6.88487e-05	2	uc002jub.3	400624	LINC01973	90640	uc002jub.3	FALSE	-0.00245
chr1	205419147	205419158	12	3.74827e-05	6.91342e-05	2	uc010prh.1	442891	MIR135B	-1621	uc010prh.1	TRUE	-0.0025
chr10	77158501	77159055	555	3.75422e-05	6.91342e-05	2	uc001jxg.3	84858	ZNF503	2458	uc010qlf.2	FALSE	-0.0011
chr14	70345897	70345911	15	3.79751e-05	6.97144e-05	2	uc001xls.2	64093	SMOC1	-203	uc001xls.2	TRUE	0.0012
chr4	56659984	56660143	160	3.80154e-05	6.97144e-05	2	uc010igy.1	644145	EXOC1L	-26094	uc010igy.1	FALSE	-0.0011
chr11	118763862	118763901	40	3.80871e-05	6.97144e-05	2	uc001pue.4	643	CXCR5	9387	uc001puf.3	FALSE	0.0015
chr7	15725476	15725652	177	3.8146e-05	6.97144e-05	2	uc003stc.3	4223	MEOX2	656	uc003stc.3	FALSE	-0.00025
chr1	41328419	41328487	69	3.81666e-05	6.97144e-05	2	uc001cgj.3	163732	CITED4	-401	uc001cgj.3	TRUE	0.0013
chr6	100917426	100917871	446	3.83606e-05	6.99499e-05	2	uc010kcu.3	6492	SIM1	-4621	uc010kcu.3	FALSE	0.00085
chr13	100627928	100627956	29	3.84723e-05	6.99499e-05	2	uc001vom.1	85416	ZIC5	-3750	uc001vom.1	FALSE	0.0019
chr1	2515691	2516401	711	3.85102e-05	6.99499e-05	2	uc021oew.1	127281	PRXL2B	-1498	uc021oew.1	TRUE	0.00135
chr12	34371783	34371861	79	3.855e-05	6.99499e-05	2	uc001rlm.3	84920	ALG10	196567	uc001rlm.3	FALSE	0.00275
chr1	28832175	28832362	188	3.86059e-05	6.99499e-05	2	uc001bqd.3	8420	SNHG3	-93	uc001bqd.3	TRUE	0.0009
chr2	242673819	242673965	147	3.87268e-05	7.00563e-05	2	uc010zpc.1	728294	D2HGDH	-65	uc010zpc.1	TRUE	-0.00015
chr1	33168537	33168725	189	3.88825e-05	7.02252e-05	2	uc001bvt.2	81493	SYNC	-176	uc001bvt.2	TRUE	-0.0001
chr3	49041974	49042301	328	3.92804e-05	7.0793e-05	2	uc003cvg.3	54681	P4HTM	14633	uc011bbx.1	FALSE	-0.00065
chr1	67240855	67241623	769	3.93409e-05	7.0793e-05	2	uc001dcv.3	200132	TCTEX1D1	22715	uc009wav.3	FALSE	-0.00055
chr1	6086447	6086483	37	3.93853e-05	7.0793e-05	2	uc001alu.3	8514	KCNAB2	374	uc001alw.2	FALSE	0.0002
chr19	8429490	8429614	125	3.97343e-05	7.1214e-05	2	uc010xkc.1	51129	ANGPTL4	450	uc010xkc.1	FALSE	0.0009
chr1	121140593	121141230	638	3.97459e-05	7.1214e-05	2	uc031pnu.1	100996712	SRGAP2D	33441	uc031pnu.1	FALSE	0.0011
chr20	66999	67082	84	3.98261e-05	7.12445e-05	2	uc002wcw.3	245938	DEFB125	-1269	uc002wcw.3	TRUE	0.0018
chr11	3817691	3817793	103	4.00647e-05	7.1452e-05	2	uc001lyh.3	4928	NUP98	1229	uc001lyl.4	FALSE	0.0018
chr12	113714588	113714796	209	4.00908e-05	7.1452e-05	2	uc010syt.1	53373	TPCN1	32332	uc010syu.2	FALSE	-0.0009
chr10	45494805	45495435	631	4.01323e-05	7.1452e-05	2	uc001jbv.2	220979	ZNF22-AS1	1035	uc001jbw.3	FALSE	-0.0005
chr4	8228313	8229159	847	4.08351e-05	7.25886e-05	2	uc003gkv.4	54436	SH3TC1	27253	uc003gky.3	FALSE	0.00085
chr18	13611806	13611824	19	4.09714e-05	7.27162e-05	2	uc002ksg.2	753	LDLRAD4	43	uc002ksg.2	FALSE	0.0014
chr17	29719311	29719431	121	4.11008e-05	7.28312e-05	2	uc002hgn.1	84440	RAB11FIP4	669	uc002hgn.1	FALSE	0.0013
chr11	133797845	133797911	67	4.13308e-05	7.31237e-05	2	uc001qgy.1	22997	IGSF9B	10084	uc001qgy.1	FALSE	0.00115
chr2	219748779	219749205	427	4.14677e-05	7.32509e-05	2	uc002vjd.1	80326	WNT10A	3524	uc002vjd.1	FALSE	0.0005
chr9	38026090	38026422	333	4.17109e-05	7.35653e-05	2	uc004aax.3	6461	SHB	42788	uc004aax.3	FALSE	0.00185
chr5	126564605	126564681	77	4.18407e-05	7.36789e-05	2	uc010jdc.1	84466	MEGF10	-61775	uc010jdc.1	FALSE	-0.0013
chr15	81623225	81623305	81	4.19232e-05	7.37089e-05	2	uc010blr.1	342125	TMC3	43113	uc002bgm.3	FALSE	-0.00105
chr19	54466701	54466724	24	4.26563e-05	7.48811e-05	2	uc002qcs.2	59283	CACNG8	411	uc002qcs.2	FALSE	0.00185
chr15	92396807	92397206	400	4.277e-05	7.49639e-05	2	uc002bqx.2	28232	SLCO3A1	0	uc002bqy.2	TRUE	0
chr2	74612143	74612222	80	4.28401e-05	7.49702e-05	2	uc002sky.3	1639	DCTN1	6992	uc002skz.2	FALSE	-0.0011
chr19	52034860	52034970	111	4.31393e-05	7.53767e-05	2	uc002pwy.3	946	SIGLEC6	140	uc010epb.2	FALSE	0.0002
chr17	1107377	1107460	84	4.33155e-05	7.55674e-05	2	uc002fse.4	29	ABR	-16761	uc002fse.4	FALSE	-0.0015
chr5	205774	205863	90	4.33973e-05	7.55932e-05	2	uc003jam.1	133957	CCDC127	12434	uc003jam.1	FALSE	-0.0004
chr13	96706044	96706104	61	4.37934e-05	7.61654e-05	2	uc001vmt.3	55757	UGGT2	-308	uc001vmt.3	TRUE	-0.00085
chr5	140207459	140207488	30	4.41819e-05	7.67227e-05	2	uc003lhk.1	56143	PCDHA5	6098	uc011dab.2	FALSE	0.0022
chr22	45073147	45073157	11	4.43085e-05	7.68241e-05	2	uc003bey.1	55615	PRR5	459	uc010gzt.1	FALSE	0.00175
chr3	183899356	183899704	349	4.46807e-05	7.73504e-05	2	uc011bqz.2	1173	AP2M1	726	uc011bqz.2	FALSE	-0.00015
chr3	50360040	50360176	137	4.50096e-05	7.75541e-05	2	uc003czx.3	8692	HYAL2	37	uc003czx.3	FALSE	-0.00085
chr8	141588749	141588943	195	4.50247e-05	7.75541e-05	2	uc003yvn.3	27161	AGO2	56703	uc010meo.3	FALSE	-0.00055
chr14	60715365	60715556	192	4.50462e-05	7.75541e-05	3	uc001xew.4	5494	PPM1A	2895	uc001xex.4	FALSE	-3.33333e-05
chr10	830908	831247	340	4.509e-05	7.75541e-05	2	uc031ptb.1	23185	LARP4B	146398	uc001ifp.3	FALSE	0.001
chr17	17604145	17604184	40	4.51424e-05	7.75541e-05	2	uc002grm.3	10743	RAI1	19358	uc002grm.3	FALSE	-0.00215
chr19	56879417	56879432	16	4.56034e-05	7.82269e-05	2	uc002qmr.3	79149	ZSCAN5A	320	uc002qmu.4	FALSE	0.00085
chr11	2721631	2721799	169	4.61038e-05	7.86812e-05	2	uc009ydp.2	3784	KCNQ1	238965	uc001lwp.3	FALSE	-0.00095
chr11	1918275	1918450	176	4.61248e-05	7.86812e-05	2	uc001lum.3	4046	LSP1	26121	uc001lun.2	FALSE	0.0019
chr7	63154695	63154702	8	4.61355e-05	7.86812e-05	2	uc022aes.1	100422917	MIR4283-1	73227	uc022aes.1	FALSE	0.00285
chr21	43786726	43786824	99	4.61475e-05	7.86812e-05	2	uc002zax.1	7031	TFF1	-82	uc002zax.1	TRUE	-0.00075
chr14	94393790	94393816	27	4.64125e-05	7.90135e-05	2	uc001yca.2	90050	FAM181A	59	uc001yca.2	FALSE	0.00055
chr17	8379049	8379225	177	4.66532e-05	7.93034e-05	2	uc002gll.4	4628	MYH10	154854	uc002glj.4	FALSE	0.00145
chr11	85439397	85439709	313	4.68564e-05	7.95288e-05	2	uc010rtf.2	54843	SYTL2	8990	uc001pbb.3	FALSE	0.001
chr8	141046435	141046469	35	4.7211e-05	8.00103e-05	2	uc010mel.1	83696	TRAPPC9	254881	uc010mel.1	FALSE	-0.00075
chr13	110386175	110386267	93	4.86322e-05	8.2295e-05	2	uc001vqv.3	8660	IRS2	52647	uc001vqv.3	FALSE	0.00105
chr9	35042343	35042395	53	4.87659e-05	8.23975e-05	2	uc003zvw.3	138724	C9orf131	120	uc003zvx.3	FALSE	0.00165
chr11	76381164	76381236	73	4.89042e-05	8.24526e-05	2	uc001oxr.4	2615	LRRC32	555	uc001oxq.4	FALSE	0.00135
chr5	140700601	140700638	38	4.89448e-05	8.24526e-05	2	uc003ljg.3	6879	TAF7	-250	uc003ljg.3	TRUE	0.00085
chr1	26101244	26101755	512	4.96375e-05	8.34947e-05	2	uc001bkm.2	57134	MAN1C1	157285	uc021ojk.1	FALSE	0.00135
chr1	19974129	19974176	48	4.97279e-05	8.35222e-05	2	uc031pll.1	4681	NBL1	25	uc031pll.1	FALSE	0.00525
chr8	35235228	35235594	367	5.0491e-05	8.46777e-05	2	uc003xjr.2	137970	UNC5D	142253	uc003xjr.2	FALSE	0.0024
chr6	167189212	167189272	61	5.09226e-05	8.52576e-05	2	uc003qvc.1	6196	RPS6KA2	86499	uc003qvd.1	FALSE	-0.0011
chr12	34758306	34759279	974	5.09881e-05	8.52576e-05	2	uc001rlm.3	84920	ALG10	583090	uc001rlm.3	FALSE	0.00195
chr5	140705983	140706190	208	5.115e-05	8.54015e-05	2	uc011dan.2	56114	PCDHGA1	-4062	uc011dan.2	FALSE	0.00145
chr1	44716057	44716296	240	5.14185e-05	8.57229e-05	2	uc010okv.2	79033	ERI3	102301	uc010oku.1	FALSE	-0.0007
chr8	103942252	103942297	46	5.28029e-05	8.77946e-05	2	uc003ykx.3	51582	AZIN1	-65855	uc003ykx.3	FALSE	0.0003
chr12	125002006	125002191	186	5.2817e-05	8.77946e-05	2	uc001ugk.1	9612	NCOR2	649	uc001ugk.1	FALSE	0.0023
chr1	18152638	18152750	113	5.30299e-05	8.80164e-05	2	uc001bat.3	81569	ACTL8	70830	uc001bat.3	FALSE	0.00125
chr3	49134816	49135801	986	5.31066e-05	8.80164e-05	2	uc011bcc.2	5859	QARS1	899	uc011bcc.2	FALSE	0.0006
chr3	184301210	184301239	30	5.35866e-05	8.86816e-05	2	uc003foz.3	2049	EPHB3	21623	uc003foz.3	FALSE	-0.0011
chr11	2465350	2465440	91	5.36819e-05	8.87089e-05	2	uc009ydo.1	3784	KCNQ1	-781	uc009ydo.1	TRUE	0.00075
chr1	33219245	33219269	25	5.38883e-05	8.88678e-05	2	uc001bvu.1	57648	KIAA1522	11733	uc010ohm.1	FALSE	0.0019
chr16	30388913	30389104	192	5.39357e-05	8.88678e-05	2	uc002dxv.1	29895	MYLPF	2790	uc021tgi.1	FALSE	0.00015
chr17	45929962	45930033	72	5.41465e-05	8.90849e-05	2	uc002imh.1	80320	SP6	3207	uc002img.2	FALSE	-0.00245
chr1	57043657	57043938	282	5.42694e-05	8.9143e-05	2	uc001cyj.2	8613	PLPP3	1319	uc001cyj.2	FALSE	-0.00125
chr11	68034898	68035071	174	5.43473e-05	8.9143e-05	2	uc001onr.4	53838	C11orf24	4398	uc001onr.4	FALSE	-0.00085
chr2	164592853	164593221	369	5.44192e-05	8.9143e-05	2	uc002uck.1	55137	FIGN	-340	uc002uck.1	TRUE	-0.00015
chr10	49893422	49893445	24	5.49707e-05	8.99159e-05	2	uc001jgy.3	57705	WDFY4	501	uc001jha.4	FALSE	0.0008
chr19	4634005	4634827	823	5.51573e-05	9.00902e-05	2	uc002max.3	126282	TNFAIP8L1	-4700	uc002max.3	FALSE	0.0001
chr6	42145953	42146052	100	5.54921e-05	9.02818e-05	2	uc003orx.3	2978	GUCA1A	22809	uc003orz.3	FALSE	0.00025
chr20	44600159	44600351	193	5.55806e-05	9.02818e-05	2	uc002xqw.3	63925	ZNF335	482	uc010zxk.2	FALSE	0.00095
chr5	146610346	146610725	380	5.56057e-05	9.02818e-05	2	uc003lol.4	202374	STK32A	-3854	uc003lol.4	FALSE	0.00085
chr17	79372253	79372973	721	5.57278e-05	9.02818e-05	2	uc002kaf.2	57597	BAHCC1	-567	uc002kaf.2	TRUE	-0.00015
chr4	7193884	7194519	636	5.57295e-05	9.02818e-05	2	uc003gkb.4	57537	SORCS2	0	uc003gkb.4	TRUE	0.0008
chr3	55508378	55508460	83	5.57552e-05	9.02818e-05	2	uc003dhm.3	7474	WNT5A	6501	uc003dhm.3	FALSE	0.0015
chr3	183525837	183526369	533	5.58957e-05	9.03794e-05	2	uc003fly.2	55689	YEATS2	110231	uc003fmc.2	FALSE	-0.00015
chr4	24586032	24586118	87	5.60369e-05	9.04779e-05	2	uc003gqx.3	1665	DHX15	66	uc003gqx.3	FALSE	-0.0002
chr8	144371536	144371779	244	5.63515e-05	9.08557e-05	2	uc003yxy.4	79943	ZNF696	-1780	uc003yxy.4	TRUE	0.00365
chr6	35479349	35479628	280	5.65688e-05	9.10757e-05	2	uc003okv.4	7287	TULP1	1019	uc021yyy.1	FALSE	-0.00095
chr4	17513893	17513897	5	5.67446e-05	9.12285e-05	2	uc021xmo.1	5860	QDPR	-36	uc021xmo.1	TRUE	-0.0004
chr14	99664278	99664344	67	5.68765e-05	9.13103e-05	2	uc001yga.3	64919	BCL11B	73478	uc031qqi.1	FALSE	0.0015
chr17	8056949	8056967	19	5.71076e-05	9.15509e-05	2	uc010vur.1	5187	PER1	2711	uc002gkd.3	FALSE	0.00215
chr1	26624128	26624534	407	5.73511e-05	9.18107e-05	2	uc001blw.3	91544	UBXN11	8661	uc010ofc.1	FALSE	-0.0007
chr11	65479382	65479400	19	5.80872e-05	9.28571e-05	2	uc001ofi.3	10524	KAT5	-73	uc001ofi.3	TRUE	-0.0002
chr16	3005586	3006344	759	5.87506e-05	9.36309e-05	2	uc002cse.3	84256	FLYWCH1	18511	uc010bsw.2	FALSE	0.0014
chr10	88853862	88853886	25	5.87529e-05	9.36309e-05	2	uc001keh.3	2746	GLUD1	890	uc001keg.3	FALSE	0.00015
chr8	124194934	124194965	32	5.88205e-05	9.36309e-05	2	uc003ypx.3	84985	FAM83A	668	uc003ypz.3	FALSE	0.0021
chr12	121124019	121124407	389	5.90009e-05	9.37856e-05	2	uc001tyy.1	9761	MLEC	-542	uc001tyy.1	TRUE	0.0004
chr10	132683443	132683454	12	5.90938e-05	9.3801e-05	2	uc021qaz.1	100422867	MIR378C	77477	uc021qaz.1	FALSE	0.0021
chr11	118782878	118783123	246	5.95271e-05	9.43559e-05	2	uc001pug.3	283149	BCL9L	-1265	uc001pug.3	TRUE	0.0008
chr1	159869222	159869902	681	5.96587e-05	9.44317e-05	2	uc001fui.3	25790	CFAP45	4	uc009wtc.1	FALSE	-0.0007
chr16	72820920	72821141	222	5.98634e-05	9.46227e-05	2	uc002fck.3	463	ZFHX3	261133	uc002fck.3	FALSE	-0.00095
chr3	46621555	46621592	38	6.01433e-05	9.49321e-05	2	uc003cpu.4	79442	LRRC2	0	uc003cpu.4	TRUE	-0.0021
chr7	27196824	27197239	416	6.05632e-05	9.54612e-05	2	uc003sys.3	3204	HOXA7	-528	uc003sys.3	TRUE	0.00115
chr11	67888846	67888930	85	6.0728e-05	9.55872e-05	3	uc001onj.3	1119	CHKA	0	uc001onk.3	TRUE	0.000166667
chr19	38916487	38916516	30	6.09951e-05	9.57493e-05	2	uc021utz.1	115727	RASGRP4	429	uc021uuf.1	FALSE	0.00165
chr19	47353149	47353761	613	6.10009e-05	9.57493e-05	2	uc002pft.1	1175	AP2S1	442	uc002pfu.1	FALSE	-0.0003
chr7	1189270	1189336	67	6.17425e-05	9.63676e-05	2	uc003skc.3	90637	ZFAND2A	10519	uc003skd.4	FALSE	-0.00035
chr13	80378330	80378333	4	6.17522e-05	9.63676e-05	2	uc001vlg.3	54602	NDFIP2	298821	uc001vlg.3	FALSE	0.00125
chr22	42394852	42395067	216	6.17593e-05	9.63676e-05	2	uc003bbt.3	164684	WBP2NL	123	uc003bbu.2	FALSE	0.003
chr19	38908925	38909086	162	6.18017e-05	9.63676e-05	2	uc010efz.2	115727	RASGRP4	2524	uc010ega.2	FALSE	-0.00125
chr15	101096174	101096479	306	6.18296e-05	9.63676e-05	2	uc031qul.1	441733	PRKXP1	3009	uc031qul.1	FALSE	0.00185
chr12	54144784	54144921	138	6.19078e-05	9.63676e-05	2	uc001sef.3	57658	CALCOCO1	-23477	uc001sef.3	FALSE	0.00055
chr1	9444933	9444969	37	6.20489e-05	9.64539e-05	2	uc001apv.3	80176	SPSB1	29167	uc001apv.3	FALSE	-0.001
chr20	623088	623361	274	6.23561e-05	9.6798e-05	2	uc002wea.4	140809	SRXN1	10653	uc002wea.4	FALSE	-0.00145
chr6	168597172	168597336	165	6.25792e-05	9.70106e-05	2	uc003qwq.3	168002	DACT2	123066	uc031sre.1	FALSE	0.00205
chr3	73045555	73045686	132	6.30349e-05	9.74714e-05	2	uc003dph.1	151987	PPP4R2	-433	uc003dph.1	TRUE	0.0049
chr5	180643431	180643653	223	6.30756e-05	9.74714e-05	2	uc021ykh.1	100616342	MIR4638	5980	uc021ykh.1	FALSE	0.0024
chr2	55535917	55536367	451	6.31359e-05	9.74714e-05	2	uc010fbw.2	55704	CCDC88A	23	uc010fbw.2	FALSE	-0.0008
chr1	3514989	3515194	206	6.32576e-05	9.75257e-05	2	uc001akl.3	1953	MEGF6	12865	uc001akl.3	FALSE	0.002
chr16	57673257	57673268	12	6.34394e-05	9.76724e-05	2	uc002emg.3	9289	ADGRG1	50	uc010vhu.1	FALSE	0.00175
chr5	83679642	83680045	404	6.35914e-05	9.77728e-05	2	uc003kio.1	10085	EDIL3	566	uc003kip.1	FALSE	-0.00045
chr19	917108	917326	219	6.39771e-05	9.81657e-05	2	uc002lqk.4	84634	KISS1R	-16	uc002lqk.4	TRUE	0.0004
chr22	30643375	30643917	543	6.40211e-05	9.81657e-05	2	uc003agz.3	3976	LIF	-535	uc003agz.3	TRUE	0.0007
chr4	77869589	77869652	64	6.41356e-05	9.8186e-05	2	uc010ijh.1	55752	SEPTIN11	-1243	uc010ijh.1	TRUE	-0.0014
chr17	55682401	55682851	451	6.42086e-05	9.8186e-05	2	uc002iva.3	124540	MSI2	348027	uc002ivc.3	FALSE	0.0016
chr6	90680657	90680905	249	6.51169e-05	9.93515e-05	2	uc003pnw.3	60468	BACH2	325722	uc011eaa.2	FALSE	0.001
chr19	15661706	15662292	587	6.51471e-05	9.93515e-05	3	uc002nbh.4	126410	CYP4F22	42370	uc002nbh.4	FALSE	-3.33333e-05
chr19	1795982	1796207	226	6.5266e-05	9.93984e-05	2	uc002ltv.4	148229	ATP8B3	16029	uc002lty.1	FALSE	0.002
chr1	32715482	32716212	731	6.55035e-05	9.96254e-05	2	uc001bux.3	3932	LCK	-628	uc001bux.3	TRUE	0.0008
chr6	29715161	29716135	975	6.56568e-05	9.9724e-05	2	uc003nnp.2	285830	HLA-F-AS1	691	uc003rsi.3	FALSE	0.0008
chr7	27286233	27286684	452	6.59294e-05	0.000100003	2	uc010kuy.1	2128	EVX1	3914	uc011jzn.1	FALSE	0.0012
chr2	136891333	136892168	836	6.73568e-05	0.00010195	2	uc002tuz.3	7852	CXCR4	-15608	uc002tuz.3	FALSE	-0.0008
chr19	17516281	17516329	49	6.7428e-05	0.00010195	2	uc002ngl.3	684	BST2	55	uc002ngl.3	FALSE	0.0012
chr15	40641777	40641810	34	6.75945e-05	0.00010195	2	uc010uco.2	644844	PHGR1	-1424	uc010uco.2	TRUE	-0.00085
chr17	80983973	80984285	313	6.76473e-05	0.00010195	2	uc002kgf.1	146712	B3GNTL1	22745	uc002kge.1	FALSE	0.0019
chr1	9486779	9486939	161	6.76652e-05	0.00010195	2	uc001apv.3	80176	SPSB1	71013	uc001apv.3	FALSE	0.00105
chr14	101419226	101419376	151	6.79004e-05	0.000102168	2	uc001yit.3	767579	SNORD114-3	-310	uc001yit.3	TRUE	0.0014
chr3	64430389	64430634	246	6.80973e-05	0.000102327	2	uc003dmg.3	56999	ADAMTS9	242731	uc011bfp.1	FALSE	0.00065
chr12	115132760	115132905	146	6.81977e-05	0.000102334	2	uc001tvt.1	6926	TBX3	-10791	uc001tvt.1	FALSE	0.0011
chr7	72848702	72849243	542	6.82831e-05	0.000102334	2	uc003tyb.3	8326	FZD9	593	uc003tyb.3	FALSE	0.00075
chr19	1249901	1250537	637	6.88018e-05	0.000102883	2	uc002lrp.3	90007	MIDN	1349	uc002lrp.3	FALSE	5e-05
chr16	127071	127088	18	6.88324e-05	0.000102883	2	uc002cfm.4	4350	MPG	53	uc002cfm.4	FALSE	0.001
chr9	127240268	127240449	182	6.90902e-05	0.000103132	2	uc010mwo.1	347088	ADGRD2	9470	uc010mwo.1	FALSE	-0.00125
chr22	31535671	31536431	761	6.95039e-05	0.000103612	2	uc003aka.3	50487	PLA2G3	38	uc003aka.3	FALSE	-0.00115
chr3	138763898	138763910	13	6.99463e-05	0.000103914	2	uc011bmt.1	389152	PRR23C	-164	uc011bmt.1	TRUE	0.0031
chr17	76130138	76130305	168	7.00277e-05	0.000103914	2	uc002jup.2	147138	TMC8	3279	uc010wtr.1	FALSE	0.00125
chr12	127630811	127631167	357	7.00523e-05	0.000103914	2	uc001uhn.3	440117	LINC02372	-271575	uc001uhn.3	FALSE	0.00235
chr19	888611	888814	204	7.0075e-05	0.000103914	2	uc010xfv.1	10025	MED16	2334	uc010xfv.1	FALSE	-0.00485
chr20	62739061	62739073	13	7.06083e-05	0.000104567	2	uc011abt.2	2832	NPBWR2	-877	uc011abt.2	TRUE	0.00145
chr10	43814615	43814880	266	7.09854e-05	0.000104979	2	uc001jaq.1	53828	FXYD4	-52212	uc001jaq.1	FALSE	-0.00115
chr12	54809196	54809239	44	7.11103e-05	0.000104979	2	uc001sga.3	3678	ITGA5	3811	uc009znp.1	FALSE	0.00145
chr16	67978197	67978216	20	7.11656e-05	0.000104979	2	uc010ceu.2	6560	SLC12A4	19752	uc002euy.1	FALSE	-0.0005
chr7	150147552	150147655	104	7.13511e-05	0.000105115	2	uc003whj.3	155038	GIMAP8	-307	uc003whj.3	TRUE	0.0007
chr21	44493900	44494906	1007	7.17352e-05	0.000105467	3	uc002zct.2	875	CBS	1134	uc002zcu.2	FALSE	0.000633333
chr15	64338756	64338794	39	7.17778e-05	0.000105467	2	uc002amr.3	23604	DAPK2	-235	uc002amr.3	TRUE	-0.00025
chr2	174877356	174877566	211	7.24835e-05	0.000106365	2	uc002uig.3	6670	SP3	-46926	uc002uig.3	FALSE	0.00105
chr20	35094250	35094679	430	7.25771e-05	0.000106365	2	uc002xfh.3	22839	DLGAP4	4108	uc002xfh.3	FALSE	-0.0005
chr12	123752804	123752851	48	7.29612e-05	0.000106789	2	uc031qjz.1	8099	CDK2AP1	1930	uc031qjy.1	FALSE	0.00085
chr11	133402496	133402500	5	7.35607e-05	0.000107404	2	uc001qgu.3	4978	OPCML	-93	uc001qgu.3	TRUE	0.00135
chr1	38099545	38099874	330	7.35719e-05	0.000107404	2	uc001cbl.2	284654	RSPO1	721	uc009vvg.2	FALSE	0.00055
chr10	118368633	118369423	791	7.40459e-05	0.000107956	2	uc001lcp.2	5407	PNLIPRP1	18105	uc009xyu.1	FALSE	-0.0014
chr17	76128633	76128906	274	7.4272e-05	0.000108145	2	uc002jup.2	147138	TMC8	1774	uc002jul.1	FALSE	0.00065
chr22	50311961	50311977	17	7.44982e-05	0.000108192	2	uc003biy.3	79087	ALG12	129	uc003biy.3	FALSE	0.00085
chr1	1710662	1710880	219	7.45429e-05	0.000108192	2	uc001aie.3	65220	NADK	628	uc001aid.4	FALSE	0.00085
chr14	103607264	103607856	593	7.45921e-05	0.000108192	2	uc010txz.1	7127	TNFAIP2	13922	uc010tya.1	FALSE	0.00095
chr2	218843410	218843417	8	7.47317e-05	0.000108255	2	uc002vgv.1	7145	TNS1	125	uc002vgv.1	FALSE	-0.00325
chr11	12029737	12030088	352	7.49107e-05	0.000108375	2	uc010rcf.2	27122	DKK3	67	uc010rcf.2	FALSE	0.0006
chr6	35461519	35461818	300	7.54813e-05	0.000108908	2	uc003oku.4	7005	TEAD3	3043	uc010jvx.3	FALSE	0.00035
chr19	1102569	1102627	59	7.54985e-05	0.000108908	2	uc021umf.1	2879	GPX4	-1309	uc021umf.1	TRUE	0.0018
chr11	126152356	126152369	14	7.5569e-05	0.000108908	2	uc001qdl.1	114609	TIRAP	-613	uc001qdl.1	TRUE	0.0007
chr9	19154121	19154869	749	7.56867e-05	0.000108939	2	uc003zno.3	123	PLIN2	-26517	uc003zno.3	FALSE	-0.00165
chr12	2734502	2734591	90	7.64558e-05	0.000109854	2	uc001qki.1	775	CACNA1C	505011	uc010sea.1	FALSE	0.0014
chr17	1657447	1657480	34	7.65176e-05	0.000109854	2	uc021tnm.1	5345	SERPINF2	11127	uc002ftl.3	FALSE	-0.00045
chr16	89034777	89034797	21	7.67157e-05	0.000109998	2	uc002fmm.2	863	CBFA2T3	8707	uc002fmn.2	FALSE	0.00055
chr5	122371726	122371827	102	7.72913e-05	0.000110458	2	uc003kth.3	5480	PPIC	598	uc011cwp.1	FALSE	0.00025
chr6	117002359	117002400	42	7.73248e-05	0.000110458	2	uc003pxh.3	3841	KPNA5	0	uc003pxh.3	TRUE	-5e-05
chr1	233251099	233251117	19	7.73305e-05	0.000110458	2	uc001hvm.2	80003	PCNX2	84893	uc001hvk.1	FALSE	-0.00125
chr15	41782960	41783457	498	7.75116e-05	0.000110577	2	uc001znz.3	3706	ITPKA	-2599	uc001znz.3	FALSE	-0.0003
chr15	70491348	70492278	931	7.7738e-05	0.000110621	2	uc002asm.2	7090	TLE3	-101092	uc002asm.2	FALSE	-0.0003
chr7	157647042	157647109	68	7.7739e-05	0.000110621	2	uc011kwa.2	5799	PTPRN2	687359	uc003wns.3	FALSE	0.00135
chr12	132970227	132970271	45	7.81283e-05	0.000110908	2	uc001ukc.4	50614	GALNT9	-64322	uc001ukc.4	FALSE	0.0015
chr4	7526638	7526671	34	7.81375e-05	0.000110908	2	uc011bwi.2	57537	SORCS2	143013	uc021xlh.1	FALSE	0.00175
chr20	31352398	31352874	477	7.83765e-05	0.000111107	2	uc010ztx.1	1789	DNMT3B	2207	uc010zua.2	FALSE	0.0013
chr10	42777374	42777403	30	7.85227e-05	0.000111175	2	uc010qey.2	441666	LOC441666	86090	uc010qey.2	FALSE	0.00295
chr2	239112692	239112731	40	7.96086e-05	0.000112378	2	uc002vxv.3	80895	ILKAP	-368	uc002vxv.3	TRUE	0.00165
chr11	57117161	57117341	181	7.96329e-05	0.000112378	2	uc001nju.3	5024	P2RX3	11320	uc001nju.3	FALSE	-0.0014
chr8	55294535	55294610	76	7.97505e-05	0.000112378	2	uc003xsb.4	64321	SOX17	-75885	uc003xsb.4	FALSE	-0.0006
chr17	71258935	71259036	102	7.98222e-05	0.000112378	2	uc010dfk.1	642843	CPSF4L	-916	uc010dfk.1	TRUE	-0.0009
chr20	41818904	41819125	222	7.9871e-05	0.000112378	2	uc002xkg.3	11122	PTPRT	-347	uc002xkg.3	TRUE	0.0009
chr16	88905519	88905700	182	8.05042e-05	0.000113127	2	uc002fly.4	2588	GALNS	17674	uc010cie.3	FALSE	-0.0012
chr16	34968721	34968739	19	8.0815e-05	0.000113422	2	uc031qwc.1	100887740	RNA5SP411	-12155	uc031qwc.1	FALSE	0.00195
chr13	98085090	98085463	374	8.0915e-05	0.000113422	2	uc001vnd.3	5911	RAP2A	-1012	uc001vnd.3	TRUE	0.00055
chr17	38279502	38279750	249	8.14725e-05	0.000114062	2	uc002hub.3	339287	MSL1	52	uc002hub.3	FALSE	0.00045
chr2	172951905	172951964	60	8.16073e-05	0.000114109	2	uc002uhl.3	1745	DLX1	1697	uc002uhm.3	FALSE	-0.0001
chr19	30363202	30363343	142	8.22803e-05	0.000114907	2	uc002nso.3	898	CCNE1	59641	uc002nsq.3	FALSE	-0.00215
chr1	901684	901725	42	8.24285e-05	0.000114907	2	uc001acd.3	84069	PLEKHN1	-152	uc001acd.3	TRUE	0.00085
chr11	122774809	122774914	106	8.2581e-05	0.000114907	2	uc001pyl.2	79864	JHY	21573	uc001pym.4	FALSE	-0.00095
chr6	31010700	31010742	43	8.25863e-05	0.000114907	2	uc021yug.1	100507679	MUC22	36971	uc003nsj.2	FALSE	0.00275
chr12	109300745	109301625	881	8.31873e-05	0.000115601	2	uc010sxh.1	55530	SVOP	157220	uc001tns.4	FALSE	-0.00395
chr1	227015417	227015456	40	8.3364e-05	0.000115703	2	uc009xeo.1	5664	PSEN2	-42817	uc009xeo.1	FALSE	-0.00155
chr7	1163641	1164063	423	8.3527e-05	0.000115787	2	uc003sju.2	84310	C7orf50	13830	uc011jvu.1	FALSE	-0.0008
chr10	97454566	97454597	32	8.38884e-05	0.000116145	2	uc001klb.4	26123	TCTN3	-666	uc001klb.4	TRUE	-0.00065
chr19	3179363	3179545	183	8.44309e-05	0.000116753	2	uc002lxg.3	8698	S1PR4	627	uc002lxg.3	FALSE	0.0004
chr16	77755943	77756213	271	8.51474e-05	0.000117599	2	uc002fff.3	283927	NUDT7	-176	uc002fff.3	TRUE	0.0013
chr3	15482252	15482580	329	8.56254e-05	0.000118115	2	uc003bzu.3	85403	EAF1	13188	uc011avq.2	FALSE	0.0012
chr5	140625003	140625059	57	8.60789e-05	0.000118595	2	uc003lje.3	56121	PCDHB15	-88	uc003lje.3	TRUE	0.00075
chr18	72917386	72917390	5	8.65081e-05	0.000119041	2	uc010dqv.3	284273	ZADH2	78	uc010dqv.3	FALSE	-0.00255
chr19	17402941	17403176	236	8.69083e-05	0.000119352	2	uc002ngb.4	79575	ABHD8	11106	uc002nfz.2	FALSE	-0.00045
chr11	65545948	65547778	1831	8.69456e-05	0.000119352	8	uc031qbm.1	91056	AP5B1	284	uc031qbm.1	FALSE	-0.0004125
chr15	75660388	75660491	104	8.71097e-05	0.000119356	2	uc002baf.4	4123	MAN2C1	477	uc010umk.2	FALSE	-0.0002
chr2	163695441	163695776	336	8.71607e-05	0.000119356	2	uc002uch.2	90134	KCNH7	-184	uc002uch.2	TRUE	-0.0006
chr2	101868515	101868578	64	8.75309e-05	0.000119718	2	uc002taw.4	55571	CNOT11	-767	uc002taw.4	TRUE	-0.002
chr16	754882	755245	364	8.77024e-05	0.000119807	2	uc021taa.1	146330	FBXL16	580	uc021taa.1	FALSE	0.00105
chr7	73843684	73843743	60	8.79499e-05	0.000119999	2	uc003uam.3	7461	CLIP2	139879	uc003uap.3	FALSE	-0.00115
chr9	130700441	130700866	426	8.83259e-05	0.000120129	2	uc004bsv.2	8818	DPM2	0	uc004bsv.2	TRUE	-0.0018
chr6	28740532	28740611	80	8.84071e-05	0.000120129	2	uc003nlq.2	401242	LINC01623	90843	uc003nlq.2	FALSE	0.00045
chr14	23938146	23938418	273	8.84558e-05	0.000120129	2	uc001wjy.3	25983	NGDN	-480	uc001wjy.3	TRUE	0.001
chr3	180317768	180318424	657	8.86756e-05	0.000120129	2	uc003fkk.3	151613	TTC14	-1494	uc003fkk.3	TRUE	0.00095
chr15	20193033	20193521	489	8.87945e-05	0.000120129	2	uc001ytf.1	646096	CHEK2P2	-294476	uc001ytf.1	FALSE	0.00245
chr7	92672877	92673015	139	8.88367e-05	0.000120129	2	uc003umf.3	54809	SAMD9	74321	uc003umg.3	FALSE	-0.00145
chr7	30951271	30951381	111	8.88784e-05	0.000120129	2	uc011kac.1	358	AQP1	58261	uc003tbv.2	FALSE	0.00085
chr11	31149005	31149217	213	8.88973e-05	0.000120129	2	uc009yjl.1	100506627	NA	0	uc009yjl.1	TRUE	0.0013
chr10	134661501	134661640	140	8.91187e-05	0.000120261	2	uc021qbc.1	54777	CFAP46	94449	uc001llr.2	FALSE	0.00105
chr17	1101092	1101278	187	8.92085e-05	0.000120261	2	uc002fse.4	29	ABR	-10476	uc002fse.4	FALSE	0.00075
chr2	24150352	24150561	210	8.95629e-05	0.000120594	2	uc002rem.3	165324	UBXN2A	197	uc010exy.3	FALSE	0.0001
chr3	169758288	169758473	186	8.98081e-05	0.00012066	2	uc003fgi.3	26996	GPR160	2553	uc010hwq.3	FALSE	-0.00135
chr6	30071495	30071503	9	8.98985e-05	0.00012066	2	uc003npg.1	11074	TRIM31	9364	uc003npi.3	FALSE	-0.00145
chr16	67879670	67880937	1268	8.99905e-05	0.00012066	8	uc010vkf.1	10204	NUTF2	0	uc002eup.3	TRUE	3.75e-05
chr11	2012197	2012332	136	9.00401e-05	0.00012066	2	uc010qxh.2	100133545	MRPL23-AS1	-1047	uc010qxh.2	TRUE	0.0015
chr11	2004505	2005425	921	9.04487e-05	0.000121064	2	uc010qxh.2	100133545	MRPL23-AS1	5725	uc010qxh.2	FALSE	-0.0004
chr8	144408505	144408588	84	9.06698e-05	0.000121216	2	uc003yxz.4	116447	TOP1MT	8473	uc011lkf.2	FALSE	0.00105
chr3	42543563	42543566	4	9.07816e-05	0.000121221	2	uc021wwl.1	7433	VIPR1	12772	uc003clf.2	FALSE	0.00045
chr6	144386274	144386280	7	9.11224e-05	0.000121532	2	uc003qki.3	5325	PLAGL1	-539	uc003qki.3	TRUE	-0.00135
chr2	219151567	219151631	65	9.1501e-05	0.000121877	2	uc002vho.1	64114	TMBIM1	0	uc002vho.1	TRUE	0.00015
chr14	76447457	76447643	187	9.15968e-05	0.000121877	2	uc001xsc.2	7043	TGFB3	449	uc001xsd.3	FALSE	-0.0005
chr17	27045547	27045894	348	9.19309e-05	0.000122063	2	uc002hch.2	83871	RAB34	-261	uc002hch.2	TRUE	-0.0024
chr14	101291828	101291856	29	9.1953e-05	0.000122063	2	uc021sbw.2	55384	MEG3	-589	uc021sbw.2	TRUE	-0.0008
chr2	99553054	99553141	88	9.29692e-05	0.000123076	2	uc002szf.1	343990	CRACDL	-370	uc002szf.1	TRUE	0.00035
chr13	24477609	24477659	51	9.29951e-05	0.000123076	2	uc001upb.2	400110	ANKRD20A19P	45795	uc001uoz.1	FALSE	0.00065
chr22	22090795	22090804	10	9.31084e-05	0.000123076	2	uc002zvl.3	29799	YPEL1	-724	uc002zvl.3	TRUE	0.00165
chr1	36039865	36039885	21	9.33129e-05	0.000123076	2	uc010ohy.2	339488	TFAP2E	894	uc010ohy.2	FALSE	-0.00025
chr4	83931712	83931902	191	9.33463e-05	0.000123076	2	uc003hnx.3	132660	LIN54	80	uc010iju.2	FALSE	0.00015
chr16	57643644	57643932	289	9.34307e-05	0.000123076	2	uc002elz.1	9289	ADGRG1	-9718	uc002elz.1	FALSE	0.002
chr17	18280848	18281021	174	9.34812e-05	0.000123076	2	uc002gte.3	645027	EVPLL	-58	uc002gte.3	TRUE	0.0012
chr3	50577433	50578357	925	9.36734e-05	0.000123185	2	uc003dar.3	51161	C3orf18	26866	uc011bdr.3	FALSE	-0.00135
chr5	95511340	95511892	553	9.39504e-05	0.000123225	2	uc021ybp.1	693168	MIR583	96498	uc021ybp.1	FALSE	-0.0002
chr3	37494852	37495654	803	9.39749e-05	0.000123225	2	uc003chc.3	3680	ITGA9	1039	uc003chd.3	FALSE	0.00245
chr19	33716504	33716915	412	9.40312e-05	0.000123225	2	uc002num.2	56301	SLC7A10	0	uc010xrq.2	TRUE	0.00105
chr10	27548590	27548601	12	9.42531e-05	0.000123354	2	uc001its.2	387646	LRRC37A6P	-7355	uc001its.2	FALSE	-0.00095
chr8	6479656	6479755	100	9.44365e-05	0.000123354	2	uc003wqi.3	79648	MCPH1	215543	uc003wqj.4	FALSE	-0.00035
chr14	71022664	71022823	160	9.44585e-05	0.000123354	2	uc001xme.3	8748	ADAM20	-20932	uc001xme.3	FALSE	-0.0018
chr6	7468944	7468973	30	9.46511e-05	0.000123463	2	uc003mxo.3	83732	RIOK1	66064	uc003mxo.3	FALSE	-0.00235
chr4	1794365	1794639	275	9.47643e-05	0.000123467	2	uc003gdq.3	2261	FGFR3	-400	uc003gdq.3	TRUE	-0.00045
chr5	138730782	138730886	105	9.48935e-05	0.000123493	2	uc011czc.1	389333	PROB1	0	uc011czc.1	TRUE	-0.001
chr19	850974	851045	72	9.50947e-05	0.000123612	2	uc002lqb.3	1991	ELANE	-1246	uc002lqb.3	TRUE	0.00125
chr11	133399768	133400353	586	9.5211e-05	0.000123621	2	uc001qgu.3	4978	OPCML	2050	uc001qgu.3	FALSE	0.0013
chr8	1365501	1365906	406	9.54282e-05	0.00012376	2	uc003wpl.4	9228	DLGAP2	-83626	uc003wpl.4	FALSE	-0.00265
chr12	132628385	132628955	571	9.57297e-05	0.000123922	2	uc001ujy.4	317781	DDX51	0	uc001ujy.4	TRUE	-0.00035
chr5	179221019	179221090	72	9.57962e-05	0.000123922	2	uc003mko.3	4056	LTC4S	33	uc003mko.3	FALSE	0.00045
chr1	1688975	1689012	38	9.58827e-05	0.000123922	2	uc010nyv.2	65220	NADK	1069	uc010nyv.2	FALSE	-5e-05
chr2	239755895	239756128	234	9.64139e-05	0.000124383	2	uc010znx.2	117581	TWIST2	-545	uc010znx.2	TRUE	0.0003
chr10	132930451	132930485	35	9.65079e-05	0.000124383	2	uc009yax.1	256536	TCERG1L	128222	uc009yax.1	FALSE	0.0018
chr6	32154714	32154833	120	9.65709e-05	0.000124383	2	uc003oav.1	5089	PBX2	3130	uc003oal.2	FALSE	0.00125
chr15	90294516	90294568	53	9.69358e-05	0.000124711	2	uc002bol.3	55897	MESP1	0	uc002bol.3	TRUE	0.0003
chr6	30041726	30042137	412	9.72115e-05	0.000124923	2	uc003npd.3	80352	RNF39	1491	uc003npe.3	FALSE	-0.00165
chr2	63270823	63271537	715	9.74737e-05	0.000125084	2	uc002scc.4	100132215	LOC100132215	3309	uc002scc.4	FALSE	-0.0014
chr10	44435755	44436485	731	9.76004e-05	0.000125084	2	uc001jbe.1	283033	LINC00841	1304	uc001jbe.1	FALSE	0.00225
chr2	154729058	154729189	132	9.76699e-05	0.000125084	2	uc002tyr.4	114805	GALNT13	632	uc002tyr.4	FALSE	-0.00025
chr22	30612924	30613776	853	9.86231e-05	0.000126138	2	uc003agz.3	3976	LIF	29064	uc011aks.2	FALSE	-0.00115
chr14	33404243	33404466	224	9.88684e-05	0.000126138	2	uc001wrs.3	64067	NPAS3	-3993	uc001wrs.3	FALSE	-0.0002
chr2	242805837	242805904	68	9.9028e-05	0.000126138	2	uc002wcq.4	5133	PDCD1	-4779	uc002wcq.4	FALSE	0.0017
chr20	55402013	55402743	731	9.90404e-05	0.000126138	2	uc010zzi.2	7022	TFAP2C	196075	uc010zzi.2	FALSE	0.00215
chr18	51795525	51795732	208	9.90524e-05	0.000126138	3	uc002lfj.4	11201	POLI	-117	uc002lfj.4	TRUE	6.66667e-05
chr12	57620053	57620318	266	9.92946e-05	0.000126304	2	uc009zpj.4	11247	NXPH4	9475	uc001snf.2	FALSE	0.00095
chr12	120662358	120663231	874	9.97289e-05	0.000126596	2	uc031qjr.1	5829	PXN	1416	uc031qjr.1	FALSE	0.0026
chr1	19250278	19251115	838	9.97494e-05	0.000126596	2	uc001bbd.2	126917	IFFO2	31711	uc001bbb.3	FALSE	0.00115
chr20	44746901	44747006	106	9.98714e-05	0.000126609	2	uc002xrf.1	958	CD40	0	uc002xrk.1	TRUE	-0.00125
chr2	121223846	121223909	64	0.000100257	0.000126954	2	uc002tmo.2	84931	LINC01101	16	uc002tmo.2	FALSE	-0.00205
chr1	39874024	39874390	367	0.00010138	0.000128233	2	uc031pmd.1	23499	MACF1	77168	uc009vvt.1	FALSE	-0.0003
chr12	6881589	6881595	7	0.000102582	0.000129415	2	uc001qqs.3	3902	LAG3	-75	uc001qqs.3	TRUE	0.0005
chr15	79609418	79609773	356	0.000102648	0.000129415	2	uc002beu.3	23423	TMED3	5927	uc010unj.1	FALSE	-0.0007
chr5	77945218	77945347	130	0.000102659	0.000129415	2	uc003kfo.3	10184	LHFPL2	-570	uc003kfo.3	TRUE	-0.0014
chr2	219744625	219744634	10	0.000103476	0.000130298	2	uc002vjd.1	80326	WNT10A	-621	uc002vjd.1	TRUE	0.001
chr4	1221837	1221935	99	0.000103687	0.000130418	2	uc031sdc.1	1487	CTBP1	15106	uc003gcx.1	FALSE	0.0013
chr22	29137983	29137992	10	0.000104118	0.000130815	2	uc003aea.3	150274	HSCB	-51	uc003aea.3	TRUE	-0.0002
chr9	117372816	117373239	424	0.0001043	0.000130898	2	uc004bjd.4	203197	TMEM268	-467	uc004bjd.4	TRUE	0.0006
chr14	37049564	37049893	330	0.000104503	0.000131006	2	uc001wtx.3	26257	NKX2-8	1893	uc001wtx.3	FALSE	0.00015
chr14	105954117	105954821	705	0.000104699	0.000131107	2	uc001yri.4	1396	CRIP1	860	uc001yri.4	FALSE	-0.00015
chr14	20344393	20344920	528	0.00010517	0.000131452	2	uc001vwh.1	390431	OR4K2	0	uc001vwh.1	TRUE	0.0022
chr4	582171	582447	277	0.000105208	0.000131452	2	uc003gao.4	5158	PDE6B	-36916	uc003gao.4	FALSE	0.00205
chr19	47250263	47250447	185	0.000106476	0.000132713	2	uc002pfn.2	79147	FKRP	960	uc010xyf.2	FALSE	0.00115
chr16	71523431	71523436	6	0.000106559	0.000132713	2	uc002fam.1	7567	ZNF19	-177	uc002fam.1	TRUE	-0.00165
chr4	788825	789139	315	0.000106571	0.000132713	2	uc003gbi.3	10815	CPLX1	30806	uc021xkd.1	FALSE	0.0008
chr20	3776302	3776305	4	0.000107618	0.000133869	2	uc010zqk.2	994	CDC25B	8724	uc002wjl.3	FALSE	0
chr2	97526612	97526805	194	0.000107793	0.000133939	2	uc002sxe.3	54910	SEMA4C	2260	uc002sxf.4	FALSE	-0.0003
chr17	73898111	73898477	367	0.000108774	0.00013501	2	uc010wso.1	64978	MRPL38	2704	uc010wso.1	FALSE	0.00015
chr20	57582580	57582594	15	0.000109	0.000135141	2	uc002yai.2	1522	CTSZ	-271	uc002yai.2	TRUE	0.00085
chr3	178790052	178790077	26	0.00011022	0.000136504	2	uc003fjg.3	64393	ZMAT3	-396	uc003fjg.3	TRUE	0.00015
chr3	132440393	132440400	8	0.000110524	0.000136683	2	uc003epe.2	27031	NPHP3	903	uc010htu.2	FALSE	0.00215
chr1	61517806	61517876	71	0.000110608	0.000136683	2	uc001czy.3	4774	NFIA	-25070	uc001czy.3	FALSE	-0.00375
chr17	75878723	75878825	103	0.000110732	0.000136687	2	uc002jub.3	400624	LINC01973	1344	uc002jub.3	FALSE	0.0008
chr12	7104183	7104610	428	0.00011094	0.000136793	2	uc001qsj.3	716	C1S	7923	uc001qsj.3	FALSE	-0.00075
chr7	157530896	157530956	61	0.000111259	0.000136893	2	uc011kwa.2	5799	PTPRN2	803512	uc003wns.3	FALSE	0.0022
chr6	31627125	31627225	101	0.000111292	0.000136893	2	uc003nvm.1	57827	C6orf47	1324	uc003nvm.1	FALSE	-0.0005
chr6	108910283	108910471	189	0.000111414	0.000136893	2	uc003psm.2	2309	FOXO3	28214	uc011ean.1	FALSE	0.0009
chr20	39968607	39968780	174	0.000111506	0.000136893	2	uc002xjx.3	64900	LPIN3	-780	uc002xjx.3	TRUE	0.00055
chr7	56126829	56127201	373	0.000111814	0.000137121	2	uc011kcu.1	908	CCT6A	7362	uc003trn.1	FALSE	0.0017
chr5	178561724	178562242	519	0.000112166	0.000137404	2	uc003mjw.3	9509	ADAMTS2	210189	uc003mju.3	FALSE	0.0007
chr11	48509487	48509778	292	0.000112321	0.000137444	2	uc010rhx.2	403253	OR4A47	-567	uc010rhx.2	TRUE	0.00075
chr12	133563124	133563128	5	0.000112793	0.000137871	2	uc001ull.2	7574	ZNF26	190	uc031qkk.1	FALSE	0.0002
chr7	51407986	51408228	243	0.000113195	0.000138133	2	uc003tpr.4	23242	COBL	-23471	uc003tpr.4	FALSE	0.0028
chr8	53474029	53474887	859	0.000113252	0.000138133	2	uc003xrd.3	389658	ALKAL1	3134	uc011ldt.2	FALSE	0.00105
chr3	135969915	135969958	44	0.000113708	0.000138539	2	uc003eqy.2	5096	PCCB	748	uc003eqz.1	FALSE	0.00165
chr2	11101031	11101247	217	0.000113915	0.000138642	2	uc002rax.3	3754	KCNF1	48968	uc002rax.3	FALSE	-0.00125
chr20	170367	170511	145	0.000114077	0.000138686	2	uc002wcz.1	245939	DEFB128	-103	uc002wcz.1	TRUE	0.001
chr11	63676759	63677197	439	0.000114266	0.000138686	2	uc009yoy.3	2011	MARK2	14128	uc001nyc.3	FALSE	0.0007
chr12	109491235	109491989	755	0.00011432	0.000138686	2	uc021rdn.1	100131733	USP30-AS1	0	uc021rdn.1	TRUE	0.0008
chr16	75600716	75601025	310	0.000114457	0.000138703	2	uc002fen.3	11345	GABARAPL2	467	uc010cgy.3	FALSE	0.00075
chr9	17578778	17578842	65	0.000114586	0.000138709	2	uc003zna.3	6456	SH3GL2	-111	uc003zna.3	TRUE	0.0004
chr7	25935146	25935223	78	0.000114802	0.000138734	2	uc011jzf.2	406940	MIR148A	54383	uc011jzf.2	FALSE	0.0001
chr2	64870280	64870490	211	0.000114852	0.000138734	2	uc002sde.2	9792	SERTAD2	10556	uc002sde.2	FALSE	0.0021
chr22	45560365	45560372	8	0.000115725	0.000139638	2	uc003bfr.3	10762	NUP50	639	uc003bft.3	FALSE	-0.0008
chr6	20233533	20233727	195	0.000115899	0.000139698	2	uc003ncx.2	154141	MBOAT1	-20838	uc003ncx.2	FALSE	0.001
chr2	15948461	15948683	223	0.000116432	0.000140191	2	uc002rch.2	10408	MYCNOS	133162	uc002rci.3	FALSE	0.0011
chr19	22715076	22715300	225	0.000116843	0.000140506	2	uc002nqu.4	440518	GOLGA2P9	-63759	uc002nqu.4	FALSE	0.002
chr18	77545135	77545223	89	0.000117038	0.000140506	2	uc021ult.1	9150	CTDP1	103705	uc010xfl.2	FALSE	0.0021
chr3	27766008	27766045	38	0.000117067	0.000140506	2	uc003cdx.4	8320	EOMES	-1802	uc003cdx.4	TRUE	-0.00075
chr11	64085555	64085683	129	0.00011818	0.000141691	2	uc001nzu.3	25824	PRDX5	0	uc001nzw.3	TRUE	-0.0001
chr22	40405831	40406049	219	0.000118837	0.000142141	2	uc003ayk.1	113828	FAM83F	14878	uc003ayk.1	FALSE	0.00235
chr5	76115809	76115868	60	0.000118919	0.000142141	2	uc003keo.3	2150	F2RL1	976	uc003keo.3	FALSE	0.0019
chr22	36044150	36044226	77	0.000118948	0.000142141	2	uc003aod.3	80830	APOL6	-198	uc003aod.3	TRUE	0.00145
chr1	6421245	6421414	170	0.000119134	0.000142141	2	uc001ams.3	11332	ACOT7	24469	uc001amr.3	FALSE	-0.0005
chr12	14518547	14518655	109	0.000119186	0.000142141	2	uc010shs.1	55729	ATF7IP	0	uc001rbx.3	TRUE	-0.00015
chr3	73674067	73674070	4	0.000119765	0.00014268	2	uc003dpl.1	23024	PDZRN3	2	uc003dpl.1	FALSE	-0.0003
chr3	52809941	52810259	319	0.000119986	0.000142793	2	uc003dfs.3	3697	ITIH1	-1343	uc003dfs.3	TRUE	-0.00055
chr8	145556128	145556707	580	0.000120306	0.000143022	2	uc003zbw.1	83482	SCRT1	3236	uc003zbw.1	FALSE	0.0004
chr19	42893708	42894425	718	0.00012105	0.000143755	2	uc002otp.4	84518	CNFN	19	uc002otq.4	FALSE	0.00155
chr8	22547418	22547688	271	0.000122346	0.000145017	2	uc011kzn.1	1960	EGR3	2214	uc011kzn.1	FALSE	0.0013
chr13	114310717	114310925	209	0.00012237	0.000145017	2	uc001vtz.3	496	ATP4B	1588	uc010agy.2	FALSE	-0.00055
chr19	17375665	17375685	21	0.000123049	0.000145668	2	uc002nfs.1	83878	USHBP1	-121	uc002nfs.1	TRUE	0.00135
chr19	848070	848896	827	0.000123314	0.000145829	2	uc021umb.1	5657	PRTN3	4729	uc002lqb.3	FALSE	0.0012
chr20	44598620	44598991	372	0.00012364	0.000145977	2	uc002xqx.1	63925	ZNF335	0	uc002xqx.1	TRUE	0.00065
chr9	139889615	139889789	175	0.000123699	0.000145977	2	uc004ckj.1	9022	CLIC3	1235	uc004ckj.1	FALSE	-0.002
chr19	36399184	36399328	145	0.000124139	0.000146343	2	uc002ocm.3	7305	TYROBP	0	uc021utc.1	TRUE	0.00115
chr8	144874840	144875094	255	0.000124398	0.00014639	2	uc003yzn.1	23513	SCRIB	11232	uc003yzn.1	FALSE	-0.00055
chr11	796568	796607	40	0.000124438	0.00014639	2	uc009yci.3	79751	SLC25A22	1388	uc001lri.3	FALSE	0.00105
chr19	10828929	10828950	22	0.000124736	0.000146553	2	uc002mps.2	1785	DNM2	200	uc021uoz.1	FALSE	0.00035
chr15	40651100	40651130	31	0.000124918	0.000146553	2	uc001zlk.1	85455	DISP2	666	uc001zlk.1	FALSE	0.00085
chr12	13080463	13080655	193	0.000124967	0.000146553	2	uc001rbb.4	693199	MIR614	11700	uc001rbb.4	FALSE	-0.0035
chr9	94878240	94878253	14	0.000125616	0.000147143	2	uc011ltv.1	10558	SPTLC1	-550	uc011ltv.1	TRUE	-0.001
chr7	100860848	100860907	60	0.000125752	0.000147143	2	uc003uyd.3	8985	PLOD3	104	uc003uye.3	FALSE	-0.00015
chr12	49690861	49691064	204	0.000125861	0.000147143	2	uc001rtu.3	5630	PRPH	1952	uc001rtu.3	FALSE	0.0006
chr1	60392327	60392340	14	0.000126329	0.000147536	2	uc001czq.3	1573	CYP2J2	83	uc001czq.3	FALSE	0.00095
chr14	21924488	21924628	141	0.000126963	0.000148124	2	uc010tls.2	84932	RAB2B	20204	uc001was.2	FALSE	-5e-05
chr4	80748551	80748660	110	0.000127103	0.000148134	2	uc003hlw.4	118425	PCAT4	0	uc003hlw.4	TRUE	-0.00085
chr3	169481967	169482714	748	0.000127413	0.000148295	2	uc003ffr.1	7012	TERC	134	uc003ffr.1	FALSE	0.0009
chr12	6938637	6938818	182	0.000127505	0.000148295	2	uc001qrb.1	10536	P3H3	449	uc001qrb.1	FALSE	0.00055
chr2	113931537	113931565	29	0.000127762	0.000148441	2	uc002tjc.3	23550	PSD4	0	uc002tje.3	TRUE	0.0003
chr21	46962792	46963448	657	0.000128142	0.000148559	2	uc010gpy.1	6573	SLC19A1	877	uc002zhl.2	FALSE	0.0002
chr3	1134004	1134366	363	0.000128163	0.000148559	2	uc010hbo.2	27255	CNTN6	-254	uc010hbo.2	TRUE	0.00045
chr1	201509151	201509308	158	0.000128286	0.000148559	2	uc010ppt.3	376693	RPS10P7	20119	uc010ppt.3	FALSE	-0.00025
chr3	49158513	49158580	68	0.000128618	0.000148559	2	uc003cwe.3	3913	LAMB2	12019	uc003cvz.4	FALSE	0.00095
chr1	175474470	175474533	64	0.000128746	0.000148559	2	uc009wwu.1	7143	TNR	238219	uc001gkp.1	FALSE	-0.00145
chr8	43417049	43417291	243	0.000128748	0.000148559	2	uc003xpz.1	340441	POTEA	269464	uc003xqa.1	FALSE	0.00145
chr2	23613272	23613280	9	0.000128786	0.000148559	2	uc010ykg.2	114818	KLHL29	4974	uc010ykg.2	FALSE	0.0035
chr2	240964547	240965007	461	0.00012936	0.000149068	2	uc002vyn.3	4705	NDUFA10	0	uc002vyp.3	TRUE	-0.0001
chr17	26550666	26550729	64	0.000130072	0.000149674	2	uc002haa.3	23615	PYY2	-2860	uc002haa.3	FALSE	0.0012
chr5	176827081	176827161	81	0.000130151	0.000149674	2	uc003mgl.2	345456	PFN3	476	uc003mgl.2	FALSE	-0.00125
chr5	150459689	150460163	475	0.000130348	0.000149747	2	uc003ltg.4	10318	TNIP1	486	uc031slv.1	FALSE	0.00055
chr4	159716046	159716830	785	0.000130504	0.000149773	2	uc003iqd.2	57600	FNIP2	25864	uc003iqe.4	FALSE	0.00115
chr16	1120274	1121050	777	0.000130742	0.000149895	2	uc002cko.3	146336	SSTR5-AS1	7681	uc021taf.1	FALSE	0.00155
chr1	182992453	182992627	175	0.000131116	0.00015017	2	uc001gpx.3	3915	LAMC1	0	uc001gpy.4	TRUE	-5e-05
chr2	237476790	237476950	161	0.000131328	0.000150209	2	uc010fyq.3	57007	ACKR3	7366	uc002vwd.3	FALSE	-0.0004
chr18	46064964	46064992	29	0.000131502	0.000150209	2	uc002ldc.3	9811	CTIF	-435	uc002ldc.3	TRUE	-0.0017
chr22	46692043	46692076	34	0.000131749	0.000150209	2	uc003bhj.4	150384	GTSE1-DT	481	uc003bhj.4	FALSE	-0.00075
chr19	38754854	38755103	250	0.000131923	0.000150209	2	uc002ohr.2	10653	SPINT2	0	uc002ohs.2	TRUE	0.00015
chr6	33131559	33131769	211	0.000131938	0.000150209	2	uc010jul.1	1302	COL11A2	13901	uc010jul.1	FALSE	0.0006
chr12	6553488	6553937	450	0.000132025	0.000150209	2	uc001qob.2	678655	CD27-AS1	6744	uc001qod.3	FALSE	0.0022
chr11	65668276	65668299	24	0.000132083	0.000150209	2	uc001ogg.1	8061	FOSL1	-279	uc001ogg.1	TRUE	0.00115
chr7	80274459	80274687	229	0.000132307	0.000150312	2	uc003uhe.4	948	CD36	6627	uc003uhg.4	FALSE	0.00065
chr1	969824	970237	414	0.000132447	0.000150319	2	uc001ack.2	375790	AGRN	14321	uc001ack.2	FALSE	-0.0012
chr10	112404753	112404774	22	0.000133235	0.000151062	2	uc001kzf.2	282996	RBM20	598	uc001kzf.2	FALSE	-0.001
chr7	3186765	3186788	24	0.000134777	0.000152657	2	uc003smv.3	84433	CARD11	-103256	uc003smv.3	FALSE	0.0029
chr19	5016181	5016200	20	0.000135111	0.000152881	2	uc010xil.1	23030	KDM4B	47057	uc010xim.2	FALSE	0.0003
chr16	3692852	3692929	78	0.000135412	0.000152944	2	uc002cvr.3	1773	DNASE1	-10011	uc002cvr.3	FALSE	-0.00065
chr1	114354992	114355064	73	0.000135493	0.000152944	2	uc001edq.3	54665	RSBN1	6	uc001edr.3	FALSE	-0.00025
chr11	119294282	119294322	41	0.000135657	0.000152944	2	uc001pwo.3	100499227	USP2-AS1	41794	uc001pwr.3	FALSE	-0.0011
chr12	117627650	117627897	248	0.000135709	0.000152944	2	uc001twj.3	23014	FBXO21	403	uc009zwq.3	FALSE	0.0002
chr7	155436379	155436454	76	0.000135949	0.000153062	2	uc003wme.3	155435	RBM33	-749	uc003wme.3	TRUE	0.0014
chr19	55672035	55672513	479	0.00013612	0.000153102	2	uc002qjh.2	352909	DNAAF3	922	uc002qjh.2	FALSE	0.0019
chr6	146920128	146920166	39	0.00013637	0.000153229	2	uc003qlp.3	79747	ADGB	0	uc010khx.3	TRUE	-0.00035
chr6	31866507	31866586	80	0.000136826	0.000153589	2	uc003nyc.2	717	C2	945	uc011doo.2	FALSE	0.00165
chr20	57466904	57467130	227	0.000137493	0.000153983	2	uc002yaa.3	2778	GNAS	478	uc021wfp.1	FALSE	-0.0007
chr3	154146815	154146871	57	0.000137668	0.000153983	2	uc003faa.3	344758	GPR149	633	uc003faa.3	FALSE	0
chr4	41872253	41872262	10	0.000137734	0.000153983	2	uc003gwi.2	55161	TMEM33	-64875	uc003gwi.2	FALSE	0.00245
chr9	34380607	34380890	284	0.000137736	0.000153983	2	uc003zuf.1	84688	C9orf24	708	uc003zui.1	FALSE	0.0002
chr19	38281046	38281183	138	0.000137897	0.000153983	2	uc010efs.2	126231	ZNF573	26757	uc002ohd.3	FALSE	0.00245
chr1	2705123	2705733	611	0.000137998	0.000153983	2	uc021oey.1	100287898	TTC34	497	uc021oey.1	FALSE	0.0021
chr3	65626412	65626919	508	0.00013823	0.000154082	2	uc010hny.2	9223	MAGI1	266431	uc010hnx.1	FALSE	0.0008
chr17	42264506	42264691	186	0.000138457	0.000154082	3	uc002ift.3	79089	TMUB2	0	uc002ift.3	TRUE	6.66667e-05
chr2	79739862	79740185	324	0.000138496	0.000154082	2	uc010ysf.2	1496	CTNNA2	0	uc010ysg.2	TRUE	-0.0001
chr5	134240232	134240255	24	0.000139112	0.000154474	2	uc010jdz.3	84105	PCBD2	-555	uc010jdz.3	TRUE	0.0001
chr2	1895960	1896354	395	0.000139123	0.000154474	2	uc010ewl.2	23040	MYT1L	30681	uc010ewl.2	FALSE	-0.0001
chr16	68804844	68804850	7	0.000139365	0.000154591	2	uc002ewg.1	999	CDH1	33649	uc010vlj.1	FALSE	-0.0017
chr11	129980501	129980529	29	0.000140887	0.000156125	2	uc001qfv.3	334	APLP2	1177	uc001qfv.3	FALSE	0.00035
chr17	79881065	79881468	404	0.00014115	0.000156264	2	uc002kcm.3	4097	MAFG	0	uc002kcm.3	TRUE	0.0012
chr16	69419480	69419557	78	0.000141716	0.00015669	2	uc002exd.4	7014	TERF2	334	uc002exe.4	FALSE	-0.0003
chr2	119699681	119699789	109	0.000141813	0.00015669	2	uc002tln.1	8685	MARCO	0	uc010yyf.1	TRUE	0.00155
chr3	15139755	15139826	72	0.000142735	0.000157554	2	uc003bzm.1	64145	RBSN	829	uc011avn.1	FALSE	0.00135
chr17	61511068	61511683	616	0.000143061	0.000157759	2	uc002jap.3	1534	CYB561	3627	uc002jap.3	FALSE	0.00105
chr15	79104231	79104481	251	0.000143735	0.000158306	2	uc002bej.4	11173	ADAMTS7	-458	uc002bej.4	TRUE	0.0015
chr5	140734647	140734721	75	0.000143842	0.000158306	2	uc003ljo.2	56104	PCDHGB1	4819	uc003ljp.1	FALSE	0.00135
chr10	128110579	128110754	176	0.000143978	0.000158306	2	uc031pxp.1	101101772	LINC00601	-131	uc031pxp.1	TRUE	0.0004
chr12	132933531	132933643	113	0.000144161	0.000158352	2	uc001ukc.4	50614	GALNT9	-27626	uc001ukc.4	FALSE	0.00225
chr1	38259482	38259485	4	0.000144321	0.000158374	2	uc001cbx.2	149175	MANEAL	-289	uc001cbx.2	TRUE	-0.0001
chr16	34777962	34778087	126	0.000144927	0.000158884	2	uc002edy.3	100130700	TP53TG3HP	-37122	uc002edy.3	FALSE	0.00155
chr10	102414904	102414910	7	0.000145247	0.000158964	2	uc001krk.4	5076	PAX2	-90558	uc001krk.4	FALSE	0.0003
chr13	44947246	44947593	348	0.000145347	0.000158964	2	uc021riy.1	387923	SERP2	-385	uc021riy.1	TRUE	-0.00095
chr12	31882289	31882421	133	0.000145424	0.000158964	2	uc001rko.4	196394	AMN1	-181	uc001rko.4	TRUE	0.00035
chr12	6472781	6472963	183	0.000145948	0.000159383	2	uc001qnv.3	6337	SCNN1A	350	uc001qnv.3	FALSE	0.00095
chr14	67999389	67999431	43	0.000146287	0.000159501	2	uc001xjl.1	57475	PLEKHH1	-577	uc001xjl.1	TRUE	0.00085
chr17	79075865	79075920	56	0.000146339	0.000159501	2	uc010wui.2	10458	BAIAP2	3947	uc010wui.2	FALSE	0.00105
chr5	139040545	139040820	276	0.000146623	0.000159656	2	uc003let.2	51523	CXXC5	12027	uc003let.2	FALSE	0.0012
chr10	133879182	133879497	316	0.000146884	0.00015975	2	uc001lkx.4	282973	JAKMIP3	-38816	uc001lkx.4	FALSE	0.0014
chr2	74729709	74730047	339	0.000146993	0.00015975	2	uc002slx.3	151534	LBX2-AS1	0	uc002slx.3	TRUE	0.00025
chr5	140011661	140012023	363	0.000147362	0.000159997	2	uc003lgi.2	929	CD14	1012	uc003lgi.2	FALSE	0.001
chr10	49813411	49813434	24	0.000147709	0.00016022	2	uc010qgm.3	58504	ARHGAP22	47127	uc001jgt.4	FALSE	0.00105
chr20	35089173	35089521	349	0.000148071	0.000160325	2	uc010zvp.2	22839	DLGAP4	93725	uc002xfg.3	FALSE	-0.0005
chr6	75953852	75954053	202	0.000148091	0.000160325	2	uc003phv.2	1347	COX7A2	-208	uc003phv.2	TRUE	-0.0032
chr19	51961936	51962158	223	0.000148334	0.000160326	2	uc010yda.2	27181	SIGLEC8	-228	uc010yda.2	TRUE	-0.0009
chr16	1478717	1479150	434	0.000148376	0.000160326	2	uc010uvd.2	283951	C16orf91	195	uc010uvd.2	FALSE	0.00195
chr19	45281111	45281140	30	0.000148577	0.000160389	2	uc002ozs.3	23624	CBLC	0	uc010ejt.3	TRUE	-0.0013
chr19	49999467	49999470	4	0.000148974	0.000160664	2	uc002pob.2	6205	RPS11	-152	uc002pob.2	TRUE	0.0002
chr2	55497011	55497079	69	0.000149717	0.000161311	2	uc002ryo.3	4528	MTIF2	-627	uc002ryo.3	TRUE	0.0016
chr16	1128688	1128698	11	0.000149872	0.000161323	2	uc002cko.3	146336	SSTR5-AS1	33	uc002cko.3	FALSE	0.0012
chr1	207924375	207924482	108	0.000150597	0.000161925	2	uc001hgc.3	4179	CD46	-901	uc001hgc.3	TRUE	-0.0014
chr3	197239694	197239698	5	0.000150718	0.000161925	2	uc003fxr.3	622	BDH1	43160	uc003fxs.3	FALSE	-0.00105
chr10	134599835	134599854	20	0.000150921	0.000161989	2	uc001llr.2	84504	NKX6-2	-298	uc001llr.2	TRUE	5e-05
chr11	70165310	70165870	561	0.000151374	0.000162321	2	uc001opn.2	8500	PPFIA1	48504	uc001opq.1	FALSE	-0.00045
chr1	165513342	165513361	20	0.000152413	0.000163167	2	uc009wvd.3	400794	LRRC52-AS1	31245	uc001gde.2	FALSE	0.0014
chr5	140557252	140557256	5	0.000152453	0.000163167	2	uc011dai.2	56128	PCDHB8	-115	uc011dai.2	TRUE	0.00215
chr1	211667681	211667692	12	0.000152697	0.000163273	2	uc001him.2	343035	RD3	-1422	uc001him.2	TRUE	-0.00045
chr10	128594140	128594144	5	0.000153032	0.000163475	2	uc001ljt.3	1793	DOCK1	117	uc010qun.2	FALSE	-0.0001
chr18	3594196	3594243	48	0.000153279	0.000163585	2	uc010wza.3	649446	DLGAP1-AS1	84	uc010wza.3	FALSE	0.00015
chr10	6130577	6130580	4	0.000153473	0.000163637	2	uc001ijb.3	84991	RBM17	-369	uc001ijb.3	TRUE	-0.00155
chr12	4382877	4382980	104	0.000153683	0.000163706	2	uc001qmo.3	894	CCND2	0	uc001qmo.3	TRUE	0.0001
chr2	74775634	74775637	4	0.000153969	0.000163856	2	uc002smo.1	84695	LOXL3	1153	uc002smr.3	FALSE	-0.0022
chr12	53399543	53399873	331	0.000154362	0.000164119	2	uc009zmp.1	1975	EIF4B	-189	uc009zmp.1	TRUE	-0.0009
chr6	10382087	10382103	17	0.000154909	0.000164506	2	uc003myq.3	7020	TFAP2A	30504	uc003myw.3	FALSE	0.001
chr1	190443894	190443981	88	0.00015506	0.000164506	2	uc010pot.1	339479	BRINP3	961	uc010pot.1	FALSE	-0.0006
chr16	57318086	57318244	159	0.000155164	0.000164506	2	uc002elg.2	51090	PLLP	340	uc002elg.2	FALSE	0.00055
chr12	54380955	54381013	59	0.000155581	0.000164668	2	uc001sen.3	3226	HOXC10	2009	uc001sen.3	FALSE	-0.00155
chr11	67071063	67071322	260	0.000155609	0.000164668	2	uc001okj.3	54961	SSH3	144	uc001okl.3	FALSE	0.00105
chr7	93205283	93205295	13	0.00015596	0.000164885	2	uc003umv.2	799	CALCR	-1241	uc003umv.2	TRUE	0.00125
chr17	36861699	36861947	249	0.000156341	0.000165132	2	uc010wdr.2	4302	MLLT6	0	uc002hqi.4	TRUE	-0.00025
chr17	79303433	79304188	756	0.000156954	0.000165624	2	uc002kad.2	284186	TMEM105	286	uc002kad.2	FALSE	0.00095
chr2	241076312	241076340	29	0.000157244	0.000165717	2	uc002vyu.1	150678	COPS9	-548	uc002vyu.1	TRUE	0.0018
chr16	51188128	51188331	204	0.000157335	0.000165717	2	uc021tie.1	6299	SALL1	-2945	uc021tie.1	FALSE	-0.0002
chr17	72528655	72528764	110	0.000157607	0.000165848	2	uc002jkx.2	124599	CD300LB	-1042	uc002jkx.2	TRUE	0.00015
chr3	46506103	46506206	104	0.000158152	0.000166266	2	uc003cpq.3	4057	LTF	392	uc010hjh.3	FALSE	0.0008
chr19	42817983	42818481	499	0.000158611	0.000166594	2	uc002otk.1	284339	TMEM145	506	uc002otk.1	FALSE	0.00095
chr1	201123918	201123992	75	0.000158997	0.000166843	2	uc001gwa.3	252839	TMEM9	16710	uc001gvy.3	FALSE	0.00175
chr11	58731432	58731505	74	0.000159675	0.000167398	2	uc001nng.1	283194	LOC283194	94420	uc031qbb.1	FALSE	-0.00125
chr2	236673330	236673440	111	0.000160307	0.000167906	2	uc021vyp.1	116987	AGAP1	270597	uc002vvt.3	FALSE	0.00205
chr17	750847	751287	441	0.000160652	0.000167955	2	uc010vqe.2	64359	NXN	16064	uc010vqe.2	FALSE	0.0015
chr17	19314394	19314408	15	0.000160653	0.000167955	2	uc010vyu.2	7732	RNF112	-83	uc010vyu.2	TRUE	-0.0015
chr11	63383358	63383471	114	0.000160854	0.000168009	2	uc009you.1	11145	PLAAT3	-1417	uc009you.1	TRUE	0.00095
chr3	55516183	55516243	61	0.000161367	0.00016824	2	uc003dhn.4	7474	WNT5A	5427	uc010hmw.4	FALSE	-0.00025
chr2	98340510	98340655	146	0.000161373	0.00016824	2	uc002syd.1	7535	ZAP70	10479	uc002sye.1	FALSE	-0.00175
chr12	103351442	103351987	546	0.000161731	0.000168371	2	uc001tjr.4	429	ASCL1	0	uc001tjr.4	TRUE	-0.00025
chr22	36925174	36925177	4	0.000161798	0.000168371	2	uc003apr.3	8664	EIF3D	100	uc011amt.2	FALSE	0.0002
chr10	44407212	44407865	654	0.00016263	0.000169081	2	uc021ppk.1	283033	LINC00841	2460	uc021ppk.1	FALSE	-0.0001
chr19	21106035	21106043	9	0.00016322	0.000169322	2	uc002npf.4	7639	ZNF85	-16	uc002npf.4	TRUE	0.0016
chr8	38279389	38279600	212	0.000163428	0.000169322	2	uc011lbr.2	2260	FGFR1	6362	uc010lwf.3	FALSE	0.00065
chr10	95848840	95849063	224	0.00016356	0.000169322	2	uc001kjm.3	51196	PLCE1	10	uc001kjm.3	FALSE	0.00115
chr15	40093897	40094043	147	0.000163611	0.000169322	2	uc010uck.2	11245	GPR176	27434	uc001zki.3	FALSE	-0.00055
chr11	2322328	2322386	59	0.000163613	0.000169322	2	uc001lvv.2	29125	C11orf21	757	uc009ydj.2	FALSE	0.0004
chr17	6817500	6817578	79	0.000164074	0.000169643	2	uc002gdw.3	245	ALOX12P2	20399	uc002gdw.3	FALSE	0.0011
chr22	21714050	21714908	859	0.000164746	0.000170182	2	uc002zuq.4	150221	RIMBP3C	-22755	uc002zuq.4	FALSE	5e-05
chr9	140771989	140772545	557	0.000165917	0.000171235	2	uc004cog.3	774	CACNA1B	0	uc031tfz.1	TRUE	0.00075
chr16	14280446	14280449	4	0.000166253	0.000171424	2	uc002dcg.3	57496	MRTFB	115250	uc002dch.3	FALSE	-0.0006
chr11	69519436	69519845	410	0.000166549	0.000171573	2	uc001opf.3	9965	FGF19	-330	uc001opf.3	TRUE	0
chr17	37894402	37894636	235	0.000166806	0.000171681	2	uc002hss.3	2886	GRB7	0	uc002hss.3	TRUE	0.0009
chr9	131965920	131966422	503	0.000167593	0.000172333	2	uc010myt.1	389792	IER5L	-25380	uc010myt.1	FALSE	-0.00075
chr12	122710500	122710506	7	0.000168248	0.000172849	2	uc010taa.2	56616	DIABLO	1562	uc010tad.2	FALSE	5e-05
chr8	9762299	9762850	552	0.00016873	0.000173186	3	uc003wsw.1	406907	MIR124-1	-1317	uc003wsw.1	TRUE	6.66667e-05
chr5	140571958	140572039	82	0.000169208	0.000173463	2	uc003lix.3	56126	PCDHB10	6	uc003lix.3	FALSE	0.00125
chr19	39799136	39799379	244	0.000169307	0.000173463	2	uc002okw.2	57622	LRFN1	6597	uc002okw.2	FALSE	-0.0015
chr22	41840291	41840449	159	0.000169499	0.000173496	2	uc003azz.1	10766	TOB2	2578	uc003azz.1	FALSE	0.00075
chr16	421989	422053	65	0.000169647	0.000173496	2	uc002cgu.4	58986	PGAP6	9897	uc002cgs.2	FALSE	-0.00065
chr16	89573311	89573369	59	0.000169847	0.000173528	2	uc002fni.3	6687	SPG7	-1436	uc002fni.3	TRUE	0.00135
chr15	69113055	69113128	74	0.000170068	0.000173528	2	uc002arl.3	8125	ANP32A	133	uc002arl.3	FALSE	5e-05
chr16	88615716	88615843	128	0.000170141	0.000173528	2	uc002fkv.3	161882	ZFPM1	95702	uc021tmm.1	FALSE	-0.0012
chr7	23510122	23510648	527	0.000170386	0.000173583	2	uc003swg.3	10643	IGF2BP3	-127	uc003swg.3	TRUE	0.0004
chr8	106333947	106334333	387	0.00017059	0.000173583	2	uc003ymd.3	23414	ZFPM2	2800	uc003ymd.3	FALSE	-0.0008
chr12	104458506	104458784	279	0.000170657	0.000173583	2	uc001tkj.4	29915	HCFC2	270	uc009zul.3	FALSE	-5e-05
chr16	8960971	8961250	280	0.00017096	0.000173735	2	uc031qva.1	23589	CARHSP1	35	uc031qva.1	FALSE	-0.0034
chr19	50762276	50762343	68	0.000171184	0.000173805	2	uc002prq.1	79784	MYH14	55391	uc010ycb.2	FALSE	0.0015
chr14	20791256	20791351	96	0.000171927	0.000173933	2	uc001vwv.4	57820	CCNB1IP1	6181	uc010ahi.1	FALSE	0.0001
chr19	17716538	17716645	108	0.000172034	0.000173933	2	uc031rjv.1	23025	UNC13A	82405	uc010eax.1	FALSE	0.0014
chr5	1107147	1107192	46	0.000172186	0.000173933	2	uc003jbu.3	10723	SLC12A7	4980	uc003jbu.3	FALSE	0.0028
chr4	89744468	89744743	276	0.000172224	0.000173933	2	uc003hsb.2	10144	FAM13A	0	uc010ikr.2	TRUE	0.0001
chr1	148241049	148241443	395	0.000172236	0.000173933	2	uc021owf.2	25832	NBPF14	17046	uc021owf.2	FALSE	0.00035
chr12	14927075	14927099	25	0.000172236	0.000173933	2	uc001rch.4	55766	H2AJ	-171	uc001rch.4	TRUE	0.0008
chr9	94124267	94124297	31	0.000172594	0.000174139	2	uc004arf.4	549	AUH	-61	uc004arf.4	TRUE	-0.0004
chr16	67840856	67840863	8	0.000174115	0.000175275	2	uc010cep.2	55815	TSNAXIP1	-114	uc010cep.2	TRUE	0.0002
chr2	241808105	241808113	9	0.000174168	0.000175275	2	uc010zoi.1	189	AGXT	-49	uc010zoi.1	TRUE	-0.0008
chr20	62338272	62338338	67	0.000174284	0.000175275	2	uc002yga.3	10139	ARFRP1	672	uc002ygi.2	FALSE	0.00105
chr11	130297148	130297197	50	0.000174342	0.000175275	2	uc001qgg.4	11095	ADAMTS8	1342	uc001qgg.4	FALSE	0.00245
chr9	140055727	140056227	501	0.000174631	0.00017541	2	uc004cli.1	2902	GRIN1	22118	uc022bqc.1	FALSE	0.00115
chr19	10449941	10450022	82	0.000174799	0.000175422	2	uc002mob.2	3385	ICAM3	323	uc010xlf.1	FALSE	0.001
chr6	17393627	17393825	199	0.000310048	0.000310875	3	uc010jpk.1	10486	CAP2	0	uc011djd.2	TRUE	0.000533333
chr17	1173699	1174860	1162	0.00156881	0.0015716	9	uc021tnd.1	727857	BHLHA9	0	uc021tnd.1	TRUE	0.0007
chr1	67390758	67391835	1078	0.00217819	0.00218012	8	uc001dda.5	57708	MIER1	180	uc010opg.1	FALSE	6.77626e-21
chr15	27111803	27112197	395	0.0106075	0.0106075	10	uc001zbd.2	2558	GABRA5	0	uc001zbd.2	TRUE	0.00045

## Sheet: Supplementary Data 9
Significant functional annotations enriched by birth order related DMRs
Category	Term	Count	%	PValue	Genes (Entrez IDs)	List Total	Pop Hits	Pop Total	Fold Enrichment	Bonferroni	Benjamini	FDR	Group
GOTERM_BP_DIRECT	GO:0000122~negative regulation of transcription from RNA polymerase II promoter	88	8.54369	1.51e-10	6670, 8013, 5460, 4097, 346157, 5187, 9745, 7567, 26038, 8091, 8092, 79175, 2625, 2624, 23040, 55689, 4929, 6469, 57708, 51523, 7639, 2309, 55729, 3651, 148254, 64207, 161882, 29915, 23414, 1745, 1789, 1942, 1788, 322, 3204, 80312, 4851, 79648, 30812, 3720, 7329, 10782, 5987, 6913, 4855, 6879, 1108, 7022, 8431, 6299, 79192, 28996, 1482, 29128, 7020, 58492, 57600, 84504, 57167, 898, 54531, 1991, 8…	849	967	19256	2.06402	5.89e-07	5.89e-07	5.88e-07	Transcription Regulation
GOTERM_BP_DIRECT	GO:0045893~positive regulation of transcription, DNA-templated	69	6.69903	1.94e-09	6670, 7043, 9221, 80714, 8091, 8092, 23522, 164684, 2625, 4928, 3479, 952, 6469, 999, 2309, 55729, 3757, 5076, 8022, 11074, 64321, 9792, 29915, 322, 85403, 1785, 56981, 55897, 4851, 30812, 10661, 5987, 6913, 4855, 10025, 6879, 10743, 1108, 8431, 6299, 163732, 7786, 339287, 29844, 28996, 1482, 7020, 1875, 59269, 54897, 84105, 8626, 4504, 6926, 8321, 89780, 64067, 5494, 8320, 7474, 6663, 4286, 3398…	849	716	19256	2.18572	7.57e-06	3.78e-06	3.78e-06	Transcription Regulation
GOTERM_BP_DIRECT	GO:0045944~positive regulation of transcription from RNA polymerase II promoter	96	9.32039	1.72e-08	6670, 8013, 7043, 5460, 4097, 5187, 7005, 5345, 205717, 8091, 8092, 23522, 2150, 8692, 2625, 2624, 3479, 4929, 197407, 6469, 958, 2309, 27161, 2902, 5076, 8022, 64321, 3651, 4223, 8061, 64127, 64207, 161882, 3175, 23414, 1745, 64919, 322, 3204, 401, 10308, 55897, 80312, 4774, 7008, 4851, 30812, 8811, 375790, 408, 6879, 7022, 94104, 5087, 5089, 6299, 162962, 26257, 253461, 28996, 1482, 339488, 291…	849	1201	19256	1.81295	6.68e-05	2.23e-05	2.22e-05	Transcription Regulation
GOTERM_CC_DIRECT	GO:0000785~chromatin	84	8.15534	2.26e-07	6670, 8013, 5460, 25946, 7005, 26038, 80714, 8091, 8092, 2625, 80320, 23040, 4929, 150678, 2309, 5076, 8022, 64321, 3651, 4223, 8061, 727857, 161882, 3175, 23414, 1745, 3204, 401, 55897, 4774, 7008, 4610, 30812, 10661, 6913, 408, 1108, 7022, 8431, 5087, 5089, 26257, 79192, 1482, 339488, 3142, 29128, 3141, 5081, 6492, 7020, 84504, 1677, 2128, 1875, 894, 151987, 54897, 23383, 1112, 8626, 51547, 692…	904	1057	20472	1.79968	0.000132	0.000132	0.000131	Likely Transcription Regulation
GOTERM_MF_DIRECT	GO:0000978~RNA polymerase II core promoter proximal region sequence-specific DNA binding	95	9.2233	2.11e-07	6670, 8013, 5460, 4097, 5187, 7565, 9745, 7005, 80714, 27164, 2625, 2624, 85416, 80320, 23040, 4929, 197407, 389114, 442319, 7639, 2309, 374655, 7574, 5076, 8022, 64321, 3651, 4223, 8061, 3175, 7691, 1745, 1788, 64919, 124535, 3204, 10308, 55897, 4774, 7008, 90987, 4610, 30812, 10782, 10661, 6913, 7022, 5087, 5089, 6299, 162962, 26257, 148266, 730291, 79192, 253461, 1482, 339488, 126231, 5081, 63…	859	1207	18811	1.72359	0.000209	0.000209	0.000207	Transcription Regulation
GOTERM_MF_DIRECT	GO:0000981~RNA polymerase II transcription factor activity, sequence-specific DNA binding	98	9.51456	4.54e-07	8013, 7565, 9745, 7567, 8092, 85416, 23040, 442319, 2309, 117581, 8022, 7574, 64321, 3651, 4223, 148254, 727857, 7691, 1745, 401, 4610, 30812, 10782, 10661, 6913, 148266, 26257, 1482, 339488, 3142, 6492, 84504, 1875, 54897, 59269, 1112, 6926, 64067, 8320, 6663, 64344, 6940, 23316, 79149, 79943, 429, 6899, 7627, 83482, 6670, 5460, 4097, 346157, 7005, 80714, 79175, 27164, 2625, 2624, 80320, 4929, 7…	859	1279	18811	1.67793	0.000449	0.000225	0.000223	Transcription Regulation
GOTERM_BP_DIRECT	GO:0006357~regulation of transcription from RNA polymerase II promoter	120	11.6505	4.23e-07	8013, 7565, 7567, 26038, 8092, 85416, 23040, 55689, 197407, 389114, 442319, 2309, 117581, 374655, 8022, 7574, 64321, 3651, 4223, 148254, 727857, 64207, 7691, 1745, 124535, 10308, 401, 4851, 4610, 30812, 10782, 10661, 6913, 408, 10025, 6879, 1108, 9760, 162962, 148266, 26257, 1482, 339488, 3142, 6492, 84504, 1875, 59269, 1112, 51545, 6926, 64067, 8320, 6663, 64344, 6940, 23316, 57492, 79149, 1487,…	849	1721	19256	1.58146	0.00164634	0.000412	0.000411	Transcription Regulation
GOTERM_MF_DIRECT	GO:0003700~transcription factor activity, sequence-specific DNA binding	49	4.75728	1.61e-05	6670, 5460, 4097, 7005, 80714, 2625, 2624, 389114, 2309, 374655, 5076, 3651, 4223, 8061, 64919, 124535, 401, 55897, 4774, 7008, 4610, 10661, 6913, 7022, 5087, 26257, 253461, 1482, 5081, 6492, 7020, 84504, 2128, 1875, 1112, 8626, 51545, 6926, 8320, 6663, 4286, 3195, 463, 60468, 1960, 9603, 429, 6899, 83482	859	554	18811	1.93689	0.0158258	0.0053174	0.00527984	Transcription Regulation
GOTERM_MF_DIRECT	GO:1990837~sequence-specific double-stranded DNA binding	48	4.66019	3.65e-05	6670, 7022, 5460, 4097, 5087, 26257, 79192, 1482, 8092, 339488, 79175, 5081, 7020, 2625, 84504, 2624, 2128, 85416, 4929, 2309, 6926, 5076, 8320, 6663, 3651, 340260, 4223, 8061, 3175, 23316, 1745, 64919, 124535, 60468, 3204, 3226, 401, 1960, 79149, 652991, 7008, 30812, 10782, 429, 6899, 6913, 7627, 83482	859	556	18811	1.89054	0.0354894	0.00903344	0.00896963	Likely Transcription Regulation
GOTERM_BP_DIRECT	GO:0045892~negative regulation of transcription, DNA-templated	50	4.85437	1.61e-05	6670, 162989, 5187, 8091, 8092, 23522, 2625, 55689, 952, 27122, 55729, 117581, 5859, 5076, 7090, 23414, 1788, 3204, 56981, 55897, 4851, 30812, 3720, 7329, 6879, 1108, 8431, 6299, 253461, 1482, 7020, 84504, 1112, 8626, 4504, 6926, 8321, 7474, 6663, 9612, 22904, 3398, 63976, 10766, 10524, 84858, 1487, 863, 429, 84695	849	590	19256	1.9221	0.0608383	0.0125534	0.0125309	Transcription Regulation
GOTERM_CC_DIRECT	GO:0098978~glutamatergic synapse	35	3.39806	5.55e-05	7143, 5023, 9228, 22839, 6456, 29, 793, 10458, 135, 10815, 84961, 80863, 2563, 11122, 4885, 999, 8525, 10211, 6804, 89780, 7474, 8326, 1173, 84628, 80728, 23513, 5590, 146395, 58504, 1785, 2059, 1487, 55752, 9746, 50944	904	373	20472	2.12496	0.0318259	0.0133983	0.0132834	Not Transcription Regulation
GOTERM_CC_DIRECT	GO:0005887~integral component of plasma membrane	99	9.61165	6.89e-05	5023, 5024, 5664, 4179, 56131, 2150, 56139, 387733, 56133, 358, 3355, 54910, 3757, 8388, 2562, 2560, 56143, 2558, 2832, 643, 1464, 56301, 6754, 8811, 3645, 4855, 9123, 7226, 3385, 135, 2049, 79953, 775, 2563, 342125, 6768, 5799, 4987, 6529, 8685, 64748, 55630, 58986, 1524, 57537, 946, 948, 2615, 347088, 8698, 390431, 56172, 4804, 3554, 799, 10057, 958, 2902, 3714, 6560, 8501, 7412, 23654, 3604, 5…	904	1508	20472	1.48671	0.0393992	0.0133983	0.0132834	Not Transcription Regulation
GOTERM_MF_DIRECT	GO:0001228~transcriptional activator activity, RNA polymerase II transcription regulatory region sequence-specific binding	41	3.98058	0.000135	8013, 7022, 4097, 5087, 5089, 162962, 26257, 205717, 1482, 8092, 339488, 7020, 2625, 57567, 2624, 4929, 54897, 197407, 8626, 2309, 6926, 8022, 6663, 4286, 64321, 4223, 8061, 63976, 3175, 3195, 64919, 3204, 3226, 10308, 401, 55897, 1960, 7008, 4774, 5325, 7702	859	473	18811	1.8982	0.124971	0.0266978	0.0265092	Transcription Regulation
GOTERM_MF_DIRECT	GO:0008134~transcription factor binding	23	2.23301	0.000234	8431, 5460, 5076, 5087, 5089, 64321, 1482, 8091, 161882, 23522, 23414, 168002, 2625, 2624, 1788, 1875, 322, 3204, 1487, 4774, 7329, 408, 6879	859	209	18811	2.40991	0.207042	0.0386596	0.0383866	Transcription Regulation
GOTERM_MF_DIRECT	GO:0001227~transcriptional repressor activity, RNA polymerase II transcription regulatory region sequence-specific binding	31	3.00971	0.000283	6670, 7022, 5460, 346157, 9745, 6299, 7567, 79192, 79175, 7020, 58492, 2625, 84504, 23040, 7639, 2309, 6926, 4286, 148254, 63976, 23316, 463, 60468, 100293516, 5325, 9603, 429, 9208, 6913, 7627, 83482	859	331	18811	2.05094	0.244962	0.0401352	0.0398517	Transcription Regulation
GOTERM_MF_DIRECT	GO:0003677~DNA binding	86	8.34951	0.000329	8013, 5460, 25946, 4097, 162989, 4255, 4057, 399687, 7005, 26038, 116447, 205717, 80714, 8091, 8092, 23522, 1380, 2625, 51087, 23040, 4929, 55766, 27245, 1773, 2309, 5076, 8022, 64321, 4223, 8061, 23014, 161882, 3175, 23414, 1745, 1789, 1788, 401, 80312, 4774, 4610, 30812, 3720, 10782, 5987, 92806, 64282, 1108, 7022, 94104, 5087, 4350, 5089, 6651, 200765, 29844, 28996, 1482, 3142, 29128, 6492, 70…	859	1286	18811	1.46446	0.278211	0.0407462	0.0404584	Likely Transcription Regulation

## Sheet: Supplementary Data 10
Significant DMPs associated with birth order from meta-analysis in European and African Participants
cpg	Effect	StdErr	P	Direction	HetISq	HetChiSq	HetDf	HetPVal	chr	pos	Relation_to_Island	UCSC_RefGene_Name	UCSC_RefGene_Group	ethnicity
cg07075731	0.00370765	0.000652027	1.298e-08	??+	0	0	0	1	chr2	219351812	OpenSea	USP37	Body	African
cg26262573	0.00897404	0.00134885	2.87e-11	+++++++++++++-+++	44	28.552	16	0.02714	chr7	56516129	S_Shore	LOC650226	TSS200	European
cg09249800	-0.0023576	0.000356561	3.791e-11	+-?-?----?-?-?+??	65.8	26.335	9	0.0018	chr1	6341287	Island	ACOT7;ACOT7;ACOT7;ACOT7	Body;Body;Body;Body	European
cg17328716	0.00650557	0.0010401	3.981e-10	+++++++++++++++++	32.1	23.553	16	0.09972	chr7	56516243	S_Shore	LOC650226	TSS200	European
cg11699125	-0.00257006	0.000412115	4.481e-10	+---?--------+---	63.1	40.669	15	0.0003591	chr1	6341327	Island	ACOT7;ACOT7;ACOT7;ACOT7	Body;Body;Body;Body	European
cg01545223	0.00411215	0.000667992	7.461e-10	++++++++++-++-++-	28	22.224	16	0.1361	chr19	22801034	Island			European
cg03122674	0.00799048	0.00132598	1.68e-09	++++-++++++++-+++	41.8	27.495	16	0.0363	chr7	56515752	Island	LOC650226	Body	European
cg03829739	0.00885031	0.0015144	5.093e-09	++++++++++-++-+++	34.4	24.382	16	0.08149	chr7	56515510	N_Shore	LOC650226	Body	European
cg19327213	0.00337936	0.000586401	8.269e-09	-++-++++++++-+-++	14.5	18.713	16	0.2838	chr19	47988783	S_Shore	KPTN	TSS1500	European
cg26776957	-0.00273526	0.000479124	1.137e-08	---------------+-	0	9.868	16	0.8734	chr11	73357183	OpenSea	PLEKHB1;PLEKHB1;PLEKHB1;PLEKHB1	TSS200;TSS200;TSS1500;TSS1500	European
cg01649647	-0.00141678	0.000249954	1.443e-08	+---?-------+----	28.6	20.995	15	0.137	chr20	35177530	OpenSea	MYL9;MYL9	Body;Body	European
cg05335315	0.00111579	0.000197115	1.508e-08	+++++++++-+-+++++	0	15.605	16	0.4808	chr14	105635708	OpenSea	JAG2;JAG2	TSS1500;TSS1500	European
cg03779117	0.00355477	0.000628337	1.537e-08	++++++++++--++--+	0	10.074	16	0.8628	chr7	57271021	Island			European
cg19155391	0.00539144	0.000959889	1.946e-08	-++++++++++++-+++	0	13.308	16	0.6501	chr7	63505768	N_Shore	ZNF727	TSS200	European
cg23626733	-0.00277232	0.000497837	2.566e-08	+--+----+------+-	47.9	30.698	16	0.0147	chr1	2345398	N_Shore	PEX10;PEX10	TSS1500;TSS1500	European
cg15730180	0.00427603	0.00076974	2.774e-08	++++-+++++-+-+-++	8.6	17.496	16	0.3542	chr7	56551112	N_Shore			European
cg11586570	0.00556956	0.00100306	2.815e-08	+++++++++-+++-+++	0	12.851	16	0.6836	chr7	63498133	Island			European
cg25738326	0.00161897	0.000291669	2.845e-08	-+++++-++++-+++++	50.8	32.525	16	0.008538	chr15	75463903	OpenSea			European
cg12763978	-0.00670573	0.00121253	3.196e-08	+-?-+-----+-+----	41.3	25.552	15	0.043	chr6	28601519	N_Shore			European
cg26105076	0.00413809	0.000749763	3.405e-08	+++++++++++++--++	7.1	17.229	16	0.371	chr7	63561037	Island			European
cg02119982	-0.000266897	4.84328e-05	3.575e-08	-++---------+---+	0	11.542	16	0.7749	chr16	50731412	OpenSea	NOD2	Body	European
cg10720000	0.0057575	0.00104927	4.085e-08	++++-++++++++--++	29.4	22.649	16	0.1234	chr7	57484635	Island			European
cg03759229	-0.00660961	0.00121136	4.86e-08	+-?-+-------+----	27.2	20.599	15	0.1501	chr6	28601417	N_Shore			European
cg26865747	-0.0102175	0.00187498	5.055e-08	+-?---------+---+	54.5	32.935	15	0.004791	chr6	28601377	N_Shore			European
cg15134787	0.00660146	0.00122004	6.272e-08	++++-++++++++-+++	42.8	27.965	16	0.03192	chr7	57471759	N_Shore			European
cg09377704	0.00247665	0.000458854	6.759e-08	+++++++++++---+--	4.4	16.743	16	0.4024	chr19	7936683	N_Shore			European
cg20014974	0.00268013	0.000497272	7.059e-08	++++-+++++++-++-+	0	13.087	16	0.6664	chr1	8271918	N_Shore			European
cg18557149	0.0059649	0.00110765	7.237e-08	++++-+++++-++-+++	31.4	23.321	16	0.1054	chr7	56515666	Island	LOC650226	Body	European
cg01176516	0.0027125	0.000504616	7.642e-08	+++++++++++++++++	0	15.112	16	0.5165	chr7	63506148	Island	ZNF727	Body	European
cg25663304	0.00241505	0.000449373	7.689e-08	-+++++--+++-++--+	32.1	23.577	16	0.09915	chr5	176172918	S_Shelf			European
cg22019158	0.00158557	0.000295282	7.887e-08	++++++++++-++++++	22.8	20.717	16	0.1896	chr1	27926683	N_Shelf	AHDC1	5'UTR	European
cg06410163	0.00434611	0.000811182	8.426e-08	++++-++++++++--++	28.8	22.464	16	0.1288	chr7	57484637	Island			European
cg26443093	-0.00114742	0.000214176	8.445e-08	+---+------+-++--	0	12.333	16	0.7207	chr16	88557209	N_Shore	ZFPM1	Body	European
cg24683514	0.000391359	7.32115e-05	9.012e-08	+-++++-+-++++++++	23.5	20.915	16	0.1818	chr6	160183101	Island	ACAT2;ACAT2	5'UTR;1stExon	European
cg01619846	0.00242408	0.000455659	1.038e-07	+++++++++++-+++++	0	14.223	16	0.5821	chr19	4911475	S_Shore	UHRF1;UHRF1	Body;Body	European
cg24975986	0.00419802	0.000796081	1.34e-07	+++++++++++++-+++	19.2	19.809	16	0.229	chr7	63505791	N_Shore	ZNF727	TSS200	European
cg20136951	-0.00187041	0.000354866	1.359e-07	----+---+-------+	0	15.67	16	0.4762	chr1	2345400	N_Shore	PEX10;PEX10	TSS1500;TSS1500	European
cg22458088	0.00529381	0.00100502	1.384e-07	+++++++++++++++++	0	11.065	16	0.8054	chr12	34458119	OpenSea			European
cg07340025	-0.00522581	0.000992248	1.389e-07	------------++---	29.5	22.705	16	0.1218	chr5	14926200	OpenSea			European
cg10742917	0.00797287	0.00151544	1.432e-07	+++-+++++++++-+++	27.2	21.987	16	0.1436	chr7	56242801	Island			European
cg04654716	-0.0021253	0.000408356	1.945e-07	----+----++--+-+-	35.8	24.936	16	0.07096	chr5	74162924	S_Shore	FAM169A	TSS1500	European
cg07914457	-0.00142849	0.000275897	2.247e-07	+---------+------	37.2	25.461	16	0.0621	chr1	27241853	OpenSea	NR0B2	TSS1500	European
cg26911611	0.00308447	0.000598041	2.501e-07	++?++++++?+?-?+??	0	9.78	10	0.46	chr7	63360775	N_Shore			European
cg01998785	-0.00140048	0.000272314	2.706e-07	+--+-----------+-	57	37.19	16	0.001972	chr16	55542709	N_Shore	LPCAT2	TSS1500	European
cg05298628	0.00274756	0.000534298	2.713e-07	++++++++++++++++-	0	15.564	16	0.4838	chr12	123379569	N_Shore	VPS37B	Body	European
cg00093688	-0.00138081	0.000269527	3.006e-07	----------+--+---	20.7	20.164	16	0.2129	chr9	140113369	N_Shore	NDOR1;NDOR1;NDOR1;NDOR1	3'UTR;3'UTR;3'UTR;3'UTR	European
cg19539004	0.00160956	0.000314738	3.155e-07	-++++++++++-+++++	0	13.933	16	0.6037	chr22	30643376	S_Shore	LIF	TSS1500	European
cg14852355	0.00173077	0.000338485	3.166e-07	++++++-+++++++-+-	41.8	27.505	16	0.0362	chr15	74238744	OpenSea	LOXL1	Body	European
cg27535677	-0.0085279	0.00167387	3.493e-07	+-?---------+---+	45.2	27.392	15	0.0257	chr6	28601365	N_Shore			European
cg18125510	-0.0040876	0.000803606	3.646e-07	+--------+-++----	0	11.855	16	0.7539	chr14	100841768	N_Shore	WARS;WDR25;WARS;WARS;WDR25;WARS;WARS;WARS	1stExon;TSS1500;5'UTR;5'UTR;TSS1500;1stExon;5'UTR;5'UTR	European
cg00732432	0.00200961	0.000395821	3.833e-07	-++-++++++--++++-	42.7	27.931	16	0.03223	chr4	788826	Island	CPLX1	Body	European
cg05641656	0.00278941	0.000549902	3.925e-07	+++++++++++++++++	0	12.477	16	0.7106	chr19	58728610	Island			European
cg20534570	0.00222745	0.000439493	4.015e-07	-+++++-++---+++-+	34.8	24.527	16	0.07861	chr22	41763093	OpenSea	TEF	TSS1500	European
cg01922095	0.00330997	0.000653268	4.046e-07	-+++?+++++-++++++	29.8	21.365	15	0.1256	chr7	56516309	S_Shore	LOC650226	TSS1500	European
cg22608655	0.00204988	0.000404694	4.078e-07	-++++++++++-+++++	32.8	23.792	16	0.09415	chr1	154933512	N_Shore	PYGO2	Body	European
cg14209047	0.00155097	0.000306266	4.103e-07	+++++++++++++++--	0	14.966	16	0.5271	chr19	7933648	Island			European
cg00252814	-0.000922421	0.000182513	4.327e-07	++--------+---+--	47.8	30.624	16	0.01502	chr7	150647757	N_Shore	KCNH2;KCNH2;KCNH2	Body;Body;Body	European
cg00703513	0.00192832	0.000381878	4.428e-07	++++++-++---++++-	18.5	19.632	16	0.2373	chr8	145925258	N_Shore			European
cg22695986	0.00664871	0.00131836	4.579e-07	-++-+++++++++++++	11.7	18.127	16	0.3165	chr7	63386815	Island			European
cg13565129	-0.00718634	0.00143621	5.624e-07	+---+-------+----	32	23.542	16	0.09999	chr6	28601419	N_Shore			European
cg14155058	0.00158339	0.000316676	5.732e-07	-+++++++++--++++-	5	16.835	16	0.3963	chr9	134113929	OpenSea			European
cg27115863	-0.00215237	0.000430899	5.881e-07	+----------++-++-	21.9	20.486	16	0.1991	chr22	37921640	OpenSea			European
cg24132991	0.00117619	0.000236966	6.922e-07	-++++++++++-++-++	54.3	34.998	16	0.003977	chr4	186560360	Island	SORBS2;SORBS2;SORBS2;SORBS2;SORBS2;SORBS2;SORBS2;SORBS2	Body;Body;Body;Body;Body;Body;Body;Body	European
cg25042073	-0.000605402	0.00012212	7.144e-07	?????--??????+???	0	0.419	2	0.8109	chr4	147290777	OpenSea	SLC10A7;SLC10A7	Body;Body	European
cg25343246	0.0040977	0.000826882	7.211e-07	-+++-++++++++++-+	0	9.612	16	0.8861	chr12	34756291	OpenSea			European
cg13835688	-0.00115763	0.000234624	8.057e-07	+---+-----+------	72	57.206	16	1.536e-06	chr9	130859454	OpenSea	SLC25A25;SLC25A25;SLC25A25;SLC25A25	Body;TSS1500;TSS1500;Body	European
cg06528816	-0.00131916	0.000267381	8.071e-07	+---+-----+------	50.9	32.612	16	0.008315	chr2	47242277	OpenSea	TTC7A	Body	European
cg21636911	0.00199181	0.000404629	8.542e-07	-+++++-++-+++++-+	0	14.783	16	0.5406	chr5	155000366	OpenSea			European
cg05459233	-0.00364327	0.000740232	8.576e-07	+--------+-+-----	16.7	19.199	16	0.2585	chr3	88050165	OpenSea			European
cg16616599	-0.00100857	0.000205266	8.948e-07	-+--+--------++--	54.6	35.263	16	0.003658	chr12	16067423	S_Shelf	DERA	Body	European
cg14654363	-0.00657168	0.00133956	9.302e-07	+-?---------+---+	46.5	28.036	15	0.02134	chr6	28601443	N_Shore			European
cg00741634	0.0020238	0.000412976	9.558e-07	-++++++++++--+--+	0	14.911	16	0.5312	chr19	19432407	S_Shore	KIAA0892;SF4	Body;TSS1500	European
cg05059337	-0.00176943	0.000361092	9.574e-07	?????--??????-???	0	0.552	2	0.7588	chr19	17579339	N_Shore			European
cg14354244	-0.00110481	0.00022553	9.646e-07	?????--??????-???	0	1.463	2	0.4813	chr14	51446038	OpenSea	TRIM9	Body	European
cg15417798	0.00157659	0.000322337	1.003e-06	-++++++++++++++++	40.7	26.977	16	0.04174	chr19	14260651	N_Shore	LPHN1;LPHN1	3'UTR;3'UTR	European
cg04094640	0.00235835	0.000484558	1.133e-06	++++++++++--+++++	0	15.88	16	0.4614	chr16	27237122	OpenSea	NSMCE1	Body	European
cg06906435	0.00484269	0.000995181	1.138e-06	-++++++++++++++-+	0	12.236	16	0.7276	chr14	99177777	OpenSea	C14orf177	TSS200	European
cg16824301	0.00160487	0.000330602	1.208e-06	+++++++++-++++-++	0	15.536	16	0.4858	chr1	182573155	N_Shore	RGS16	Body	European
cg01622872	0.00153557	0.000316654	1.239e-06	?????+-??????+???	78.9	9.482	2	0.008729	chr11	74975244	OpenSea	ARRB1;ARRB1	3'UTR;3'UTR	European
cg24512544	-0.0005039	0.000104113	1.299e-06	+------------++-+	51.8	33.227	16	0.006896	chr8	141588943	OpenSea	EIF2C2;EIF2C2	Body;Body	European
cg17515474	-0.000808911	0.00016714	1.3e-06	?????-+??????+???	0	1.75	2	0.4169	chr1	178477539	OpenSea			European
cg01285926	0.0059651	0.00123448	1.351e-06	+++++++++++++-+++	35.5	24.804	16	0.07336	chr7	56242554	Island			European
cg17675882	0.000746526	0.000154821	1.422e-06	+++++++-+--++++++	5.8	16.988	16	0.3864	chr20	35374068	N_Shore	NDRG3;NDRG3	5'UTR;5'UTR	European
cg27612129	0.00213068	0.000442233	1.45e-06	-++++++++-++--+++	0	15.151	16	0.5136	chr16	57017595	OpenSea	CETP	3'UTR	European
cg21543123	0.00229005	0.000476452	1.536e-06	++?+?++-+?-?-?+??	0	8.841	9	0.4521	chr14	24638244	N_Shelf			European
cg09362115	-0.000743282	0.000154799	1.574e-06	?????--??????-???	0	0.173	2	0.9172	chr2	220463095	S_Shore	STK11IP	Body	European
cg11953775	-0.00223548	0.000465579	1.575e-06	---------+--++-+-	21.3	20.325	16	0.206	chr1	207597011	OpenSea			European
cg22417566	-0.00302321	0.000629859	1.588e-06	---------+----+++	0	12.115	16	0.736	chr18	76323014	Island			European
cg02522760	0.00264126	0.00055034	1.592e-06	++++++++-+++++++-	7.1	17.216	16	0.3717	chr10	103530178	OpenSea	FGF8;FGF8;FGF8;FGF8	Body;Body;Body;Body	European
cg04332373	0.00154118	0.000322151	1.718e-06	+++++++-++++-++--	20.1	20.036	16	0.2186	chr4	15779642	N_Shore	CD38	TSS1500	European
cg08940169	-0.00148384	0.000310264	1.731e-06	+---------+------	64.6	45.191	16	0.0001297	chr16	88540241	Island	ZFPM1	Body	European
cg14612966	-0.000881729	0.00018455	1.773e-06	+-----------+---+	43	28.071	16	0.03101	chr9	130859606	OpenSea	SLC25A25;SLC25A25;SLC25A25;SLC25A25	Body;TSS1500;TSS1500;Body	European
cg21066685	-0.00258301	0.000541677	1.856e-06	?????-+??????-???	0	0.999	2	0.6069	chr1	207924376	N_Shore	CD46;CD46;CD46;CD46;CD46;CD46;CD46;CD46	TSS1500;TSS1500;TSS1500;TSS1500;TSS1500;TSS1500;TSS1500;TSS1500	European
cg06690548	-0.00108398	0.000227404	1.872e-06	+---------+--+---	25.2	21.388	16	0.1641	chr4	139162808	OpenSea	SLC7A11	Body	European
cg00546666	0.00159706	0.000335695	1.96e-06	++++++--+++++++++	0	11.059	16	0.8058	chr20	44598621	N_Shore	ZNF335	Body	European
cg19914732	0.00417817	0.00087846	1.972e-06	++++?+++++++--++-	29.7	21.332	15	0.1266	chr19	22715077	N_Shore			European
cg22805688	-0.00150011	0.00031544	1.978e-06	+---?--------+---	58.3	35.978	15	0.001781	chr17	80197841	S_Shore			European
cg04071270	0.00383687	0.00080717	1.999e-06	-+++-+++++++++-++	0	15.75	16	0.4706	chr5	140457553	OpenSea			European
cg10895875	0.00565324	0.00118931	2e-06	+++-+++++++++++++	22	20.507	16	0.1983	chr7	56242407	Island			European
cg18891604	-0.0012989	0.000273514	2.045e-06	-------------+---	18.6	19.664	16	0.2357	chr6	36319055	OpenSea			European
cg02119938	-0.00374422	0.000788667	2.059e-06	------+--+-++----	8.3	17.452	16	0.357	chr15	78505051	OpenSea	ACSBG1	Body	European
cg15700636	-0.00131193	0.000276481	2.084e-06	+---------+--+---	65.4	46.22	16	9.002e-05	chr11	57156050	OpenSea	PRG2	Body	European
cg12479444	0.00453906	0.000958534	2.186e-06	-++++++++++++++++	0	14.868	16	0.5344	chr7	63361394	Island			European
cg12483927	-0.000680479	0.000143826	2.231e-06	----------------+	18.4	19.612	16	0.2382	chr1	211667682	OpenSea	RD3;RD3	TSS1500;TSS1500	European
cg07970948	-0.00261821	0.000553461	2.238e-06	-+-+------+------	36.2	25.087	16	0.0683	chr7	149543165	OpenSea	ZNF862	Body	European
cg14666404	0.00235575	0.000498493	2.293e-06	++++++-+++-+++++-	3.5	16.582	16	0.4131	chr3	183016948	OpenSea	MCF2L2	Body	European
cg20434599	-0.00412366	0.000872606	2.293e-06	?????-???????????	0	0	0	1	chr10	17051623	OpenSea	CUBN	Body	European
cg01901101	0.00218282	0.000462111	2.317e-06	++++++-+++--+++++	37.3	25.516	16	0.06123	chr1	9486939	N_Shore			European
cg10578387	0.00166114	0.000351798	2.337e-06	++++-+-++-+-+++--	0	13.524	16	0.6341	chr13	28489475	N_Shelf			European
cg10216414	-0.00339039	0.000718408	2.366e-06	+-+-+-+------+-+-	19.1	19.778	16	0.2304	chr2	101868516	N_Shore	C2orf29	TSS1500	European
cg20564496	0.00528658	0.00112083	2.397e-06	++?-?++++?+?+?+??	9.9	9.987	9	0.3515	chr7	63361148	Island			European
cg22129545	-0.00196311	0.000416722	2.467e-06	+-----++-+--+++--	0	15.676	16	0.4758	chr2	27531320	Island	UCN	TSS200	European
cg26916862	0.00571589	0.00121376	2.486e-06	++++??+++++++++++	0	8.304	14	0.8729	chr7	63361617	S_Shore			European
cg02254407	-0.00301198	0.000639936	2.518e-06	+------+-----+-++	0	8.944	16	0.9157	chr11	73357159	OpenSea	PLEKHB1;PLEKHB1;PLEKHB1;PLEKHB1	TSS200;TSS200;TSS1500;TSS1500	European
cg24981220	-0.000354484	7.53676e-05	2.559e-06	?????--??????+???	77.7	8.976	2	0.01124	chr18	24765506	Island	CHST9;CHST9	TSS1500;TSS1500	European
cg18346531	-0.00234399	0.000498547	2.581e-06	----+-----+-+-+--	44.5	28.825	16	0.02514	chr17	9967431	OpenSea	GAS7	Body	European
cg04488373	0.0056159	0.00119659	2.689e-06	-+?+?++++?+?+?+??	50.5	18.185	9	0.03309	chr7	63385990	N_Shore			European
cg18428283	0.00298518	0.000636145	2.697e-06	-+++++++-++++++--	10.5	17.873	16	0.3314	chr5	150326642	S_Shore	LOC134466	TSS1500	European
cg06223172	0.00353663	0.000754073	2.731e-06	++++-++++---+++--	18.2	19.553	16	0.2411	chr16	49247728	OpenSea			European
cg26007358	0.00117208	0.000250122	2.785e-06	++?+?++++?-?+?+??	20.2	11.277	9	0.2572	chr12	46393592	OpenSea			European
cg17641445	-0.00359897	0.000768116	2.793e-06	?????--??????-???	0	0.466	2	0.792	chr16	50229272	OpenSea	PAPD5;PAPD5	Body;Body	European
cg11512608	-0.00230023	0.00049176	2.903e-06	-------------+-++	0	15.261	16	0.5056	chr11	73357276	OpenSea	PLEKHB1;PLEKHB1;PLEKHB1;PLEKHB1;PLEKHB1;PLEKHB1	5'UTR;1stExon;5'UTR;TSS1500;TSS1500;1stExon	European
cg16324409	0.00184622	0.000395856	3.103e-06	-+++++-+++-++-+-+	0	10.389	16	0.8455	chr4	3416370	S_Shore	RGS12;RGS12;RGS12	Body;Body;Body	European
cg15949805	0.00533112	0.00114523	3.239e-06	+++++++++++++++++	27.3	22.007	16	0.143	chr7	63505714	N_Shore	ZNF727	TSS200	European
cg23087150	0.00137398	0.000295445	3.31e-06	++++++-+++--+++++	40.2	26.756	16	0.04428	chr6	17393647	OpenSea	CAP2	TSS200	European
cg25997286	-0.00130711	0.000281244	3.358e-06	?????--??????+???	69.5	6.563	2	0.03758	chr2	61812578	OpenSea			European
cg22250781	-0.00172389	0.000371565	3.492e-06	-+--?------+-----	15	17.652	15	0.2814	chr16	615887	Island	NHLRC4	TSS1500	European
cg01757168	-0.00196968	0.000424748	3.53e-06	+--+--+---++---++	40.6	26.954	16	0.042	chr3	128215565	Island			European
cg22497095	-0.00649406	0.00140063	3.543e-06	+-?---------+---+	41.8	25.765	15	0.04056	chr6	28601375	N_Shore			European
cg20928366	0.00186893	0.000403751	3.676e-06	?????++??????+???	0	0.893	2	0.64	chr20	32158767	OpenSea	CBFA2T2;CBFA2T2;CBFA2T2	5'UTR;5'UTR;Body	European
cg02491912	0.00147845	0.00031946	3.693e-06	-++++++-+++-+++++	0	13.54	16	0.6329	chr16	74809091	S_Shore	FA2H	TSS1500	European
cg26504229	0.00102337	0.000221154	3.702e-06	-+++++++++-++++--	11.9	18.161	16	0.3146	chr21	45149038	Island	PDXK	Body	European
cg23444610	0.00202275	0.000437247	3.726e-06	-+++?++++-+++++++	0	7.987	15	0.9243	chr14	105663478	S_Shore			European
cg21487067	0.000383646	8.30116e-05	3.808e-06	+-++++-++-+--++-+	0	11.286	16	0.7915	chr12	121124407	Island	MLEC	TSS1500	European
cg11539561	-0.00135247	0.000293569	4.086e-06	?????--??????-???	0	0.163	2	0.9217	chr12	120114603	OpenSea	PRKAB1	Body	European
cg16163382	0.000793559	0.000172255	4.088e-06	-+++++++++++-+-++	14.6	18.738	16	0.2825	chr2	37938640	OpenSea			European
cg02791145	0.00288051	0.00062549	4.121e-06	+++++++++-+--++++	0	14.861	16	0.5349	chr11	50220426	OpenSea			European
cg02336018	0.00322468	0.000700868	4.205e-06	++++?++++-++++-++	0	8.808	15	0.8873	chr7	63497712	N_Shore			European
cg12819393	-0.00233072	0.000506583	4.207e-06	-+--+---------+++	0	13.565	16	0.6311	chr9	127240449	Island			European
cg22664962	0.00401058	0.000873419	4.394e-06	-+++-++-+-+++++-+	0	7.584	16	0.9603	chr17	22191979	Island			European
cg20067334	0.00386386	0.000841542	4.403e-06	++++++++++++-++-+	0	11.801	16	0.7576	chr7	63387147	S_Shore			European
cg10656742	0.00192656	0.000419955	4.485e-06	++-+++++-+--+++--	24.2	21.119	16	0.174	chr13	24152779	N_Shore	TNFRSF19;TNFRSF19	TSS1500;5'UTR	European
cg01445399	-0.00113202	0.00024679	4.497e-06	-+--------+---+--	34.2	24.323	16	0.08268	chr1	87596934	N_Shore	LOC339524;LOC339524;LOC339524;LOC339524;LOC339524	Body;TSS1500;Body;TSS1500;TSS1500	European
cg00381391	-0.000925526	0.000202094	4.657e-06	+---------+--++-+	64.6	45.195	16	0.0001296	chr3	33837694	N_Shelf			European
cg19743881	0.000233623	5.10774e-05	4.787e-06	+-++++-++-+-+-+--	0	11.381	16	0.7854	chr7	115850438	Island	TES	TSS200	European
cg15220697	0.00143954	0.000314943	4.859e-06	++++?++-+++-+++-+	0	12.011	15	0.6782	chr19	45722176	S_Shore	EXOC3L2	Body	European
cg12052250	0.0037611	0.000823723	4.972e-06	++++++++-++++-++-	0	10.961	16	0.8119	chr10	103530237	OpenSea	FGF8;FGF8;FGF8;FGF8	Body;Body;Body;Body	European
cg01193064	0.00150804	0.000330302	4.98e-06	-+++++-++-++++-+-	45.4	29.329	16	0.02181	chr21	44494722	Island	CBS	5'UTR	European
cg03321813	0.00213723	0.000468303	5.024e-06	-+++?+-++--++++++	47.1	28.347	15	0.0195	chr4	84257153	S_Shore	HPSE;HPSE;HPSE	TSS1500;TSS1500;TSS1500	European
cg07492045	0.00371634	0.000814503	5.05e-06	++++++++-++++++++	15.4	18.903	16	0.2737	chr5	180257795	N_Shore	LOC729678	Body	European
cg13027206	0.00216576	0.000474936	5.113e-06	+++++++++++++++++	0	12.977	16	0.6744	chr14	91866325	OpenSea	CCDC88C	Body	European
cg18546437	-0.000875018	0.000191914	5.129e-06	---+--+--+-+----+	0	15.349	16	0.4992	chr22	37308423	OpenSea	CSF2RB	TSS1500	European
cg20962901	0.000331628	7.27576e-05	5.165e-06	-+-+-++++---++-+-	0	15.433	16	0.4932	chr1	116681753	OpenSea			European
cg04098763	-0.00045633	0.000100191	5.248e-06	+------------+--+	50.8	32.548	16	0.008479	chr17	80076338	OpenSea	CCDC57	Body	European
cg15482893	0.0028233	0.000620413	5.347e-06	+++++++++++--++++	0	10.41	16	0.8444	chr1	32837667	OpenSea	BSDC1;BSDC1;BSDC1;BSDC1	Body;Body;Body;Body	European
cg16177693	-0.00166274	0.000365494	5.383e-06	----+-+---++-----	18.4	19.611	16	0.2382	chr1	27240669	OpenSea	NR0B2	TSS200	European
cg06736444	-0.00187763	0.000412729	5.383e-06	---+--+--++-----+	31.6	23.378	16	0.104	chr16	2801793	N_Shore	LOC100128788;SRRM2	Body;TSS1500	European
cg24176731	-0.00247242	0.000543793	5.451e-06	-++---------++--+	14	18.611	16	0.2894	chr11	73357164	OpenSea	PLEKHB1;PLEKHB1;PLEKHB1;PLEKHB1	TSS200;TSS200;TSS1500;TSS1500	European
cg26590799	0.00328796	0.000723386	5.487e-06	++++-+++-+-+++-+-	46.8	30.061	16	0.01769	chr15	26915257	Island	GABRB3;GABRB3	Body;Body	European
cg08966619	0.00341216	0.000750814	5.503e-06	++++-+++++-+++---	23.7	20.983	16	0.1792	chr11	31844481	N_Shelf			European
cg14324816	0.00330164	0.000726653	5.529e-06	++++?++++--++++++	0	8.275	15	0.9123	chr7	63498313	Island			European
cg10156499	-0.00220824	0.000486468	5.643e-06	?--+--?----+++?--	0	11.945	13	0.5322	chr11	112161291	S_Shore			European
cg06588876	-0.00142124	0.000313374	5.753e-06	------+-------+--	0	13.902	16	0.606	chr9	139009275	N_Shore	C9orf69	5'UTR	European
cg10514459	-0.00159046	0.000350757	5.778e-06	?????-+??????-???	0	1.828	2	0.4009	chr3	190930286	OpenSea	OSTN	TSS200	European
cg14589586	-0.00102876	0.000227319	6.022e-06	?????--??????-???	44.2	3.582	2	0.1668	chr22	36636079	OpenSea	APOL2;APOL2	TSS1500;TSS200	European
cg13978566	0.0031784	0.000703089	6.166e-06	+++++++++++++++++	0	8.268	16	0.9405	chr19	17716539	N_Shore	UNC13A	3'UTR	European
cg10345131	0.000895071	0.000198104	6.237e-06	-++++++++-+-+++-+	17.1	19.292	16	0.2538	chr15	91475918	Island	UNC45A;HDDC3	5'UTR;TSS200	European
cg15820536	0.00107378	0.000237856	6.349e-06	-+++++++++-++++-+	27	21.914	16	0.146	chr12	132195144	Island	SFRS8	TSS1500	European
cg26717554	0.00342764	0.000759295	6.355e-06	-++++++++++++++++	34.8	24.533	16	0.0785	chr19	853334	Island	ELANE	Body	European
cg09305883	0.00293747	0.00065087	6.387e-06	+++++++++-+--++--	1.5	16.25	16	0.4357	chr16	51684945	OpenSea			European
cg06245181	0.00225922	0.000500712	6.421e-06	++++++-+-++++++-+	29.1	22.555	16	0.1262	chr16	89186403	Island	ACSF3;ACSF3;ACSF3	Body;Body;Body	European
cg06717850	0.00251713	0.000558214	6.505e-06	+++-++++++-+++-++	2.2	16.364	16	0.4279	chr19	57617602	Island			European
cg23995446	0.00521678	0.00115707	6.525e-06	-++++++++++-++++-	0	9.786	16	0.8776	chr19	7934807	Island			European
cg22633390	0.00226729	0.000503035	6.568e-06	++++?+++++++++--+	0	11.679	15	0.7032	chr7	100964966	Island	RABL5;RABL5;RABL5;RABL5;RABL5;RABL5	1stExon;5'UTR;1stExon;1stExon;1stExon;5'UTR	European
cg23689052	0.00154386	0.000342592	6.593e-06	+++++++++++-++--+	0	8.409	16	0.9357	chr2	97427102	Island	CNNM4	1stExon	European
cg18927901	-0.00116189	0.000257841	6.599e-06	+---------+-++--+	21.4	20.356	16	0.2046	chr6	36238043	OpenSea	PNPLA1;PNPLA1;PNPLA1	5'UTR;5'UTR;TSS200	European
cg01889956	0.00277603	0.000616194	6.634e-06	-+++-+++++++-++--	0	10.593	16	0.8339	chr6	100650602	OpenSea			European
cg19194924	0.00255387	0.000566899	6.638e-06	-+++++-++++++++++	9.7	17.713	16	0.341	chr14	90168307	Island			European
cg03684062	0.000645676	0.000143429	6.741e-06	++++++-+++-+++---	0	15.871	16	0.462	chr19	3179364	Island	S1PR4	1stExon	European
cg11958060	0.00283756	0.000630761	6.839e-06	++++?+++++---++++	0	13.564	15	0.5588	chr1	31654355	N_Shore	NKAIN1	3'UTR	European
cg22313821	-0.00475301	0.0010567	6.861e-06	?????--??????-???	0	0.984	2	0.6115	chr15	45669270	N_Shore	GATM	Body	European
cg05147525	0.00170236	0.000378746	6.966e-06	-+++++++---+++++-	42.9	28.038	16	0.03129	chr12	6717762	S_Shore	CHD4	TSS1500	European
cg12080687	0.00199727	0.000444497	7.012e-06	-++-+++++++-++++-	16.6	19.174	16	0.2597	chr2	47063626	OpenSea	LOC100134259	Body	European
cg10644885	-0.000927818	0.000206744	7.197e-06	---------+-------	57.9	38.018	16	0.001504	chr19	11687621	N_Shore	ACP5;ACP5;ACP5;ACP5	Body;Body;Body;Body	European
cg03693099	-0.0012267	0.000273717	7.407e-06	+---+------------	13.8	18.572	16	0.2915	chr9	135936901	OpenSea	CEL	TSS1500	European
cg24944395	0.000878556	0.000196156	7.504e-06	+++++++++-+-+++-+	24.7	21.237	16	0.1696	chr17	7166718	S_Shore	CLDN7	TSS1500	European
cg12913122	0.00115029	0.000256842	7.514e-06	-++-+++++++++++-+	10.5	17.873	16	0.3314	chr14	105635763	OpenSea	JAG2;JAG2	TSS1500;TSS1500	European
cg02642565	0.00285421	0.000638382	7.785e-06	-+++++++++-++++++	0	13.674	16	0.623	chr16	4579402	OpenSea	C16orf5	5'UTR	European
cg20410135	0.00110433	0.000247014	7.795e-06	++++-++++++-++--+	25.8	21.55	16	0.1583	chr5	178157962	S_Shore	ZNF354A	TSS1500	European
cg20248866	0.00240989	0.000539363	7.894e-06	+++++++-++++-++--	0	12.428	16	0.714	chr17	79869748	Island	PCYT2	TSS1500	European
cg24332685	0.00330382	0.000740334	8.097e-06	++?++++++++-+++--	0	8.426	15	0.9056	chr6	31508126	N_Shore	BAT1;BAT1	Body;Body	European
cg21247338	0.000602777	0.000135238	8.306e-06	++++?+++--++-++-+	0	14.15	15	0.5142	chr2	129548448	OpenSea			European
cg05028773	0.00105894	0.000237604	8.322e-06	-++-++++++-++++-+	0	13.899	16	0.6063	chr19	13947162	S_Shelf	MIR24-2	Body	European
cg13230004	-0.00154075	0.000345734	8.333e-06	?????--??????-???	0	0.01	2	0.9952	chr8	145929780	S_Shelf			European
cg22542663	-0.00124103	0.000278488	8.338e-06	----???-++++--?--	24.7	15.935	12	0.1942	chr21	34915757	Island	GART;GART;GART;GART;SON;SON	TSS1500;TSS1500;TSS1500;TSS1500;Body;Body	European
cg12227660	-0.00199169	0.000446953	8.344e-06	----?-----+--+---	35.8	23.352	15	0.07694	chr10	135061670	OpenSea	MIR202	TSS1500	European
cg07286216	0.00759636	0.00170518	8.394e-06	+++--++++++++--++	45.1	29.165	16	0.02285	chr7	56515846	Island	LOC650226	Body	European
cg10154122	0.000453818	0.000101932	8.5e-06	+++++++-+-++-++-+	0	15.742	16	0.4711	chr19	38754855	Island	SPINT2;SPINT2	TSS1500;TSS1500	European
cg14074522	-0.000428606	9.62713e-05	8.505e-06	?????--??????-???	0	0.165	2	0.9207	chr5	55841217	OpenSea	C5orf67	Body	European
cg17401067	0.00134176	0.000301441	8.541e-06	--+++++++--++++++	25.1	21.371	16	0.1647	chr22	41840292	N_Shelf	TOB2	5'UTR	European
cg02876341	-0.000694123	0.000156048	8.661e-06	----+----+-+---++	0	10.199	16	0.8561	chr4	140783585	S_Shelf	MAML3	Body	European
cg20290167	-0.00124922	0.000281035	8.786e-06	+---------+---+--	55.2	35.687	16	0.003197	chr17	81040724	N_Shore	METRNL	Body	European
cg17565360	0.000699403	0.000157588	9.072e-06	+++-+++-+-+-++-++	0	11.256	16	0.7934	chr11	4115872	Island	RRM1	TSS200	European
cg11385338	0.00918591	0.00207049	9.14e-06	++?+??+++?+?-?-??	16.2	9.551	8	0.298	chr7	63250817	Island			European
cg23012855	-0.0010947	0.000246929	9.281e-06	+---------+---+--	42.3	27.744	16	0.03392	chr1	235111328	OpenSea			European
cg26581503	0.00222222	0.000501313	9.302e-06	+++--+++-++--++++	0	11.477	16	0.7791	chr22	42304580	N_Shore			European
cg11791710	-0.00128644	0.000290293	9.357e-06	-+----+----------	18.9	19.72	16	0.2331	chr10	129172535	OpenSea	DOCK1	Body	European
cg01081069	0.000749032	0.000169063	9.402e-06	++++++--+--+++++-	0	15.962	16	0.4556	chr19	19643269	Island	YJEFN3	Body	European
cg14402017	0.0028177	0.000636144	9.452e-06	+-+++++++++++++--	0	12.747	16	0.6912	chr11	300490	S_Shore	IFITM5	TSS1500	European
cg21603275	-0.000517181	0.000116764	9.455e-06	-+-+-----+-+-+---	0	9.881	16	0.8728	chr8	41798556	OpenSea	MYST3;MYST3;MYST3	Body;Body;Body	European
cg26235490	-0.00140111	0.0003164	9.499e-06	---+------+------	0	14.538	16	0.5587	chr17	1047567	OpenSea	ABR;ABR	Body;5'UTR	European
cg12561474	-0.00150896	0.000340948	9.61e-06	-------------+---	42.4	27.798	16	0.03342	chr17	47590237	Island	NGFR	Body	European
cg01287000	0.00260348	0.000588649	9.743e-06	-++-+++++++++---+	29.5	22.693	16	0.1222	chr8	145938564	Island			European
cg21733531	0.00447954	0.00101322	9.82e-06	++++-++++++++-+++	0	11.7	16	0.7643	chr7	63560711	Island			European
cg02803925	-0.000627929	0.000142136	9.971e-06	+------------++--	56.3	36.618	16	0.002373	chr3	195974300	OpenSea	PCYT1A	Body	European
cg17608082	0.0027261	0.000617125	9.989e-06	++++-+++-++-++-++	26	21.633	16	0.1554	chr5	9119047	OpenSea	SEMA5A	Body	European
cg03313088	0.00232726	0.000527034	1.007e-05	++++?++++++++-+++	49.2	29.544	15	0.01368	chr7	57472367	Island			European
cg02393606	0.00262969	0.000595654	1.011e-05	+++++++++++++++--	0	7.573	16	0.9606	chr10	135033364	Island	KNDC1	Body	European
cg03229561	0.0037941	0.000859659	1.017e-05	++++?+-++-+++++++	0	14.529	15	0.4859	chr7	63498186	Island			European
cg05711047	0.00263565	0.000597239	1.019e-05	++?+?+++-?+?+?+??	21.4	11.455	9	0.2458	chr2	92265521	S_Shelf			European
cg24823679	-0.00105033	0.00023822	1.038e-05	+---------+------	61.8	41.896	16	0.0004089	chr19	5093491	Island	KDM4B	Body	European
cg01447536	0.00339578	0.000770709	1.053e-05	+++--+--+-++++-++	18.4	19.599	16	0.2388	chr16	34264585	OpenSea			European
cg04264075	0.0015771	0.000357983	1.055e-05	-+++-+-+++-++++++	3.2	16.536	16	0.4162	chr19	51876470	OpenSea	NKG7	TSS1500	European
cg21132686	0.00251404	0.000570662	1.056e-05	-++-+++++++-+++++	16.3	19.119	16	0.2625	chr20	22795774	OpenSea			European
cg08992872	-0.000204549	4.64318e-05	1.056e-05	--+---++---++--+-	0	13.763	16	0.6163	chr8	91095058	OpenSea	CALB1;CALB1	1stExon;5'UTR	European
cg23912171	0.00178746	0.000405966	1.068e-05	-++--++++--+++-++	8.6	17.506	16	0.3536	chr1	28832176	OpenSea	SNHG3;SNHG3-RCC1;SNHG3-RCC1;SNHG3-RCC1	TSS1500;TSS1500;TSS1500;TSS1500	European
cg17976824	0.000565258	0.000128493	1.087e-05	-+++?++++-++--+-+	9.8	16.636	15	0.3411	chr11	83028143	OpenSea			European
cg06595595	0.00248303	0.00056444	1.087e-05	++++++++++++++++-	6.9	17.189	16	0.3734	chr18	11751352	Island	GNAL;GNAL;GNAL	TSS1500;TSS1500;Body	European
cg14887613	0.00262798	0.000598072	1.112e-05	++++++++-+++++++-	31.7	23.432	16	0.1027	chr19	345454	Island	MIER2	TSS1500	European
cg06382559	0.00295227	0.000672136	1.121e-05	+++++++-+++-+++--	0	9.535	16	0.8898	chr10	102896640	Island	TLX1	Body	European
cg27082433	-0.00203631	0.000464085	1.145e-05	?????--??????-???	0	0.221	2	0.8955	chr9	123657119	S_Shore	PHF19;PHF19	1stExon;5'UTR	European
cg16707391	0.00175779	0.000400755	1.154e-05	++?+?++--?+?-?+??	41.4	15.349	9	0.08177	chr16	67446860	N_Shelf	ZDHHC1	5'UTR	European
cg09093858	-0.00112294	0.000256105	1.161e-05	-+--+-+---+-+----	0	11.779	16	0.759	chr8	101117952	Island	RGS22	Body	European
cg20506783	0.00178977	0.000408229	1.164e-05	-++++++++-+++++++	0	13.915	16	0.6051	chr10	49813412	S_Shore	ARHGAP22	TSS1500	European
cg18115040	-0.000261522	5.9653e-05	1.165e-05	++--+---+-----+-+	7.1	17.229	16	0.371	chr2	176981328	Island	HOXD10	TSS200	European
cg08067438	0.002894	0.000660392	1.175e-05	?????++??????+???	37.5	3.198	2	0.2021	chr13	80054987	N_Shore	NDFIP2;NDFIP2;NDFIP2-AS1	TSS1500;TSS1500;Body	European
cg26958615	-0.00282432	0.00064497	1.192e-05	--------++-+---+-	16.9	19.258	16	0.2555	chr6	27206664	OpenSea			European
cg25257709	-0.000432934	9.88836e-05	1.197e-05	----+---+-----+++	22.5	20.65	16	0.1923	chr13	39612317	N_Shore	NHLRC3;C13orf23;C13orf23;NHLRC3	TSS200;TSS200;TSS200;TSS200	European
cg26105495	0.00144311	0.00032963	1.198e-05	++++-+--++-++++++	9.1	17.603	16	0.3477	chr4	5890751	N_Shore	CRMP1;CRMP1	Body;TSS1500	European
cg06903099	-0.000206208	4.71081e-05	1.201e-05	?????--??????-???	69.6	6.569	2	0.03745	chr3	183526369	OpenSea	YEATS2	Body	European
cg12483801	-0.000848301	0.00019381	1.203e-05	----+----+-+----+	0	13.725	16	0.6192	chr4	183727862	Island			European
cg02273797	0.00116746	0.000266821	1.212e-05	++++++--++-+-+++-	32.8	23.816	16	0.09361	chr1	33191153	OpenSea			European
cg05300717	-0.000633432	0.000145021	1.255e-05	+---------+---+--	59.5	39.494	16	0.0009225	chr11	65546210	N_Shore	DKFZp761E198	1stExon	European
cg11335411	0.00218406	0.000500087	1.258e-05	++++-+++++--++++-	2	16.322	16	0.4307	chr19	58694111	N_Shore	ZNF274;ZNF274;ZNF274	TSS1500;TSS1500;TSS1500	European
cg14525247	-0.0030531	0.000699209	1.262e-05	-+-----------+--+	0	14.031	16	0.5964	chr9	131154899	Island	MIR219-2	Body	European
cg04584894	-0.000512412	0.000117407	1.275e-05	?????-+??????-???	0	0.58	2	0.7481	chr2	103305353	OpenSea	SLC9A2	Body	European
cg04910591	0.00172515	0.000395278	1.275e-05	++++++-++--++++-+	0	12.777	16	0.689	chr3	46506104	N_Shore	LTF	Body	European
cg07617866	0.00197612	0.000452956	1.285e-05	-+++++-+++++++-+-	17.4	19.379	16	0.2495	chr19	45873294	N_Shore	ERCC2;ERCC2	Body;Body	European
cg23316599	0.00441171	0.00101132	1.287e-05	+++--+++++++++-++	24.3	21.133	16	0.1735	chr7	57271379	Island			European
cg01346501	0.00205885	0.000472043	1.291e-05	+++++++++-++-++++	0	15.473	16	0.4903	chr17	38254714	N_Shore	NR1D1	Body	European
cg15734825	0.0025566	0.000586244	1.295e-05	++?+?++++?-?+?+??	13.4	10.39	9	0.3199	chr19	52675321	S_Shore	ZNF836	TSS1500	European
cg10144198	0.00327725	0.000751615	1.299e-05	-+++++-++-++++++-	10.7	17.91	16	0.3292	chr10	134001728	S_Shore	DPYSL4	Body	European
cg03054026	0.002337	0.000536173	1.309e-05	+++-++++++-++++--	7.9	17.374	16	0.3618	chr2	242808907	S_Shore			European
cg25703346	-0.000426967	9.8066e-05	1.338e-05	-------++-+------	18.9	19.736	16	0.2323	chr2	154729189	Island	GALNT13	5'UTR	European
cg08025954	0.00054869	0.00012609	1.352e-05	+-++++--++-++++++	50.8	32.504	16	0.008592	chr22	24823455	S_Shelf	ADORA2A	TSS200	European
cg26915924	-0.00512525	0.00117859	1.37e-05	++--+-+---+----+-	0	15.865	16	0.4624	chr16	8807043	OpenSea	ABAT;ABAT;ABAT	5'UTR;1stExon;5'UTR	European
cg13459764	-0.000875599	0.000201497	1.39e-05	+--+----------+--	41.5	27.373	16	0.03752	chr9	140510480	N_Shelf	C9orf37	Body	European
cg25705508	0.00236858	0.000545093	1.391e-05	-+++-++++--++++++	21.3	20.327	16	0.2059	chr1	203199023	OpenSea	CHIT1	TSS200	European
cg17967780	0.0014183	0.000326598	1.408e-05	-+++++-++--++++-+	30.7	23.078	16	0.1117	chr10	49893445	OpenSea	WDFY4	TSS200	European
cg13784018	-0.00194985	0.000449207	1.421e-05	?????--??????-???	0	1.737	2	0.4195	chr12	109249578	N_Shore	SSH1;SSH1	Body;Body	European
cg01995289	0.00257658	0.000594104	1.445e-05	-+++++++-++++++++	0	10.322	16	0.8493	chr8	145939351	Island			European
cg22252112	-0.00130286	0.000300428	1.446e-05	?????--??????+???	0	1.718	2	0.4236	chr17	506008	OpenSea	VPS53;VPS53	Body;Body	European
cg08095654	0.00389529	0.000898293	1.449e-05	+++++++++++-+-+++	0	11.424	16	0.7826	chr19	58728560	Island			European
cg21368429	0.0027581	0.000636528	1.471e-05	?????++??????+???	0	0.604	2	0.7392	chr20	29646704	OpenSea			European
cg17712377	-0.000243837	5.62842e-05	1.476e-05	?????--??????+???	40.3	3.352	2	0.1871	chr8	141126026	OpenSea	TRAPPC9;TRAPPC9	Body;Body	European
cg18405330	0.00852297	0.0019678	1.483e-05	-+++++++++++-++++	0	8.224	16	0.9419	chr6	164171960	OpenSea			European
cg06762457	-0.00184677	0.000426534	1.493e-05	----+-----+-++---	0	13.261	16	0.6536	chr6	149806635	OpenSea	ZC3H12D	TSS1500	European
cg02245534	-0.00101568	0.000234634	1.499e-05	+---------+---+--	23.1	20.806	16	0.1861	chr17	81043668	N_Shore	METRNL	Body	European
cg26779608	0.00204053	0.000471791	1.525e-05	-+?++++++?-?+?-??	27.1	13.718	10	0.1862	chr4	190474477	OpenSea			European
cg17988187	-0.00151599	0.00035053	1.526e-05	-+----+---++--+--	0	13.385	16	0.6445	chr2	74612222	OpenSea	LOC100189589	TSS1500	European
cg03887094	0.000997182	0.000230661	1.538e-05	-++--++-+++++++++	31.1	23.23	16	0.1077	chr16	67198826	Island	HSF4;HSF4	Body;Body	European
cg05715138	-0.000760703	0.000176074	1.558e-05	-+----+---++-++--	45.1	29.139	16	0.02301	chr17	4534892	OpenSea	ALOX15	3'UTR	European
cg03568041	0.0023103	0.000534753	1.558e-05	-++-+++++-+-+++--	7.4	17.27	16	0.3683	chr16	1047623	Island			European
cg21220721	-0.000871588	0.000201839	1.573e-05	+---------+--++--	55.5	35.959	16	0.002932	chr1	6341230	Island	ACOT7;ACOT7;ACOT7;ACOT7	Body;Body;Body;Body	European
cg25318189	0.00188491	0.000436682	1.586e-05	+++++++++---+++++	0	8.193	16	0.9429	chr7	2800436	N_Shelf	GNA12	Body	European
cg17243364	0.00119265	0.000276307	1.586e-05	-++++++-+++++++-+	49.8	31.881	16	0.01036	chr21	46962793	Island	SLC19A1	TSS1500	European
cg23878917	0.00186366	0.000432204	1.618e-05	++?+?++-+?+?-?-??	37.5	14.393	9	0.109	chr14	22630004	OpenSea			European
cg01571001	-0.00156746	0.000363545	1.621e-05	-+----+---++----+	29.1	22.551	16	0.1263	chr3	128215433	Island			European
cg07496173	0.00418285	0.000970619	1.637e-05	++?+?++++?+?+?+??	4.5	9.427	9	0.3988	chr7	57472222	N_Shore			European
cg00254306	0.00326381	0.00075794	1.661e-05	+++-+++-+-++++-++	38.7	26.09	16	0.05277	chr12	126346041	Island			European
cg02885454	0.0045094	0.00104744	1.669e-05	?????++??????+???	0	0.653	2	0.7215	chr18	13513359	OpenSea	LDLRAD4;LDLRAD4	Body;Body	European
cg08492912	0.0030577	0.000710474	1.679e-05	+++++++++++++++++	0	10.256	16	0.8529	chr16	764759	Island	METRN	TSS1500	European
cg27550060	0.00338573	0.000787186	1.7e-05	-+?+?++++?+?+?+??	20.4	11.31	9	0.255	chr7	56516255	S_Shore	LOC650226	TSS200	European
cg24405248	-0.00114845	0.000267097	1.71e-05	----+---------+++	0	12.843	16	0.6842	chr15	62537146	OpenSea			European
cg22891868	0.00228448	0.000531422	1.717e-05	+++++++++++++++-+	0	14.616	16	0.5529	chr2	223536069	N_Shore	MOGAT1	TSS1500	European
cg05282518	0.00403771	0.00093941	1.722e-05	++++?++++--+++++-	0	8.938	15	0.8807	chr14	20344920	OpenSea	OR4K2	1stExon	European
cg08747963	0.0045815	0.00106602	1.725e-05	++++++++-+-+++++-	0	14.775	16	0.5412	chr5	150326862	S_Shore	LOC134466	TSS1500	European
cg24166457	0.00346671	0.000806619	1.725e-05	++++-++-+++++++++	0	13.555	16	0.6318	chr19	45590882	N_Shelf	GEMIN7;GEMIN7;GEMIN7	5'UTR;5'UTR;5'UTR	European
cg04929848	-0.000510919	0.000118979	1.753e-05	?????--??????-???	0	0.054	2	0.9732	chr1	169113999	OpenSea	NME7;NME7;NME7	Body;Body;Body	European
cg27025320	0.00222266	0.000517966	1.778e-05	-+?-?++++?+?+?-??	14.6	10.535	9	0.309	chr7	62528241	N_Shore			European
cg07788167	0.00339488	0.000791689	1.802e-05	+++-?++++++++-+++	7.2	16.157	15	0.3717	chr7	57484272	Island			European
cg20115597	0.0061007	0.00142289	1.807e-05	++?-?++++?+?+?+??	55.1	20.059	9	0.01755	chr7	56516248	S_Shore	LOC650226	TSS200	European
cg16659026	0.000667026	0.00015559	1.81e-05	++++++-++++++++-+	18.5	19.643	16	0.2367	chr19	54617827	N_Shore	PRPF31;TFPT	TSS1500;Body	European
cg03811533	-0.000422142	9.84797e-05	1.814e-05	+-+----+-+--+-+--	20.3	20.068	16	0.2172	chr7	100860907	Island	PLOD3;PLOD3;ZNHIT1	1stExon;5'UTR;TSS200	European
cg10704673	0.00272192	0.000634999	1.815e-05	+++-+++++-++++-+-	22.4	20.607	16	0.1941	chr8	43136327	S_Shelf			European
cg04813911	0.00170452	0.000398062	1.852e-05	+++++++++++++++-+	15.8	18.999	16	0.2687	chr15	65503889	OpenSea	CILP	TSS200	European
cg14285533	0.00291468	0.000680759	1.856e-05	+++++++++++++++++	0	11.557	16	0.7739	chr7	63386328	N_Shore			European
cg15174926	-0.000845583	0.000197602	1.876e-05	+---------+----+-	49.3	31.586	16	0.01132	chr8	144875094	S_Shelf	SCRIB;SCRIB	Body;Body	European
cg18777299	-0.0020702	0.000483805	1.877e-05	----+-----++-+-+-	41.6	27.394	16	0.0373	chr4	26994740	OpenSea	STIM2;STIM2;STIM2	Body;Body;Body	European
cg20600850	0.001813	0.000423744	1.881e-05	-+++++-++---+++-+	16.2	19.098	16	0.2636	chr12	6712515	N_Shelf	CHD4	Body	European
cg06906869	-0.000918185	0.000214709	1.899e-05	+---+-----++++---	57.2	37.422	16	0.001828	chr13	52734154	S_Shore	NEK3;NEK3;NEK3;NEK3	TSS1500;TSS200;TSS200;TSS200	European
cg19884556	-0.00245806	0.000574925	1.908e-05	+---------+---+-+	15.1	18.853	16	0.2763	chr6	159128336	OpenSea	SYTL3	Body	European
cg19104318	0.000637592	0.000149231	1.933e-05	?????++??????-???	0	1.165	2	0.5585	chr1	51782690	OpenSea	TTC39A;TTC39A;TTC39A;TTC39A;TTC39A;TTC39A	Body;Body;Body;Body;Body;Body	European
cg06686226	0.00269569	0.000630978	1.935e-05	++++-+-+++-++++--	0	10.743	16	0.8251	chr20	61983795	S_Shore	CHRNA4	Body	European
cg05627103	0.00225642	0.000528335	1.948e-05	-+++++++++++++-+-	0	15.727	16	0.4722	chr9	139694135	Island	KIAA1984	Body	European
cg15998406	0.00209503	0.00049059	1.951e-05	+++++++++++++++++	0	9.265	16	0.9021	chr19	1287832	Island	EFNA2	Body	European
cg08977639	0.00166487	0.000389883	1.953e-05	+++++++++-+-++++-	0	6.783	16	0.9772	chr16	1047820	Island			European
cg03593189	0.00180931	0.000424009	1.98e-05	++++?+-+++-+-+++-	0	8.391	15	0.9071	chr7	73118533	Island	STX1A;STX1A	Body;Body	European
cg17060274	-0.000657872	0.000154256	2.001e-05	----+--+-+-+-----	0	13.506	16	0.6355	chr18	51795712	Island	POLI	TSS200	European
cg21451816	0.00197915	0.000464142	2.007e-05	+++++++++-+++-+++	4.2	16.702	16	0.4051	chr7	1468848	OpenSea			European
cg08171930	-0.00032737	7.68122e-05	2.026e-05	?????-+??????-???	0	1.791	2	0.4085	chr16	89615085	OpenSea	SPG7	Body	European
cg22654504	-0.000387694	9.09655e-05	2.026e-05	+-+--------+-+--+	26.1	21.646	16	0.155	chr4	183717025	N_Shelf	ODZ3	Body	European
cg03238581	0.00256415	0.000602101	2.056e-05	-+++-++++-+++++-+	44.1	28.631	16	0.02655	chr15	76006143	OpenSea	CSPG4	TSS1500	European
cg21196597	0.00302714	0.000710909	2.061e-05	++?+??+++?+?-?-??	24.6	10.615	8	0.2245	chr1	121375980	OpenSea			European
cg15058266	0.00148284	0.000348362	2.076e-05	++++++-+++-+++++-	22.2	20.565	16	0.1959	chr1	228246263	N_Shore	WNT3A	Body	European
cg13963033	-0.0017013	0.000399702	2.077e-05	---++-----+--+---	43.3	28.227	16	0.0297	chr5	126220247	OpenSea	2022-03-03	Body	European
cg13995101	-0.000197859	4.65004e-05	2.09e-05	------+----+--+-+	0	6.331	16	0.9841	chr5	88179867	Island	MEF2C;MEF2C	5'UTR;TSS1500	European
